# Supplementary material for: Drug treatment efficiency depends on the initial state of activation in nonlinear pathways
Source: Sci Rep. 2018 Aug 21;8:12495. doi: 10.1038/s41598-018-30913-9 (PMC6104077; doi:10.1038/s41598-018-30913-9)
Supplement: Supplementary file 6 — Matlab scripts [file 41598_2018_30913_MOESM6_ESM.zip]

Archive with 18 entries (15 files):
- Network_Matlab_scripts/
- Network_Matlab_scripts/.DS_Store
- __MACOSX/
- __MACOSX/Network_Matlab_scripts/
- __MACOSX/Network_Matlab_scripts/._.DS_Store
- Network_Matlab_scripts/dresfun_it.pdf
- __MACOSX/Network_Matlab_scripts/._dresfun_it.pdf
- Network_Matlab_scripts/dresfun_main.pdf
- __MACOSX/Network_Matlab_scripts/._dresfun_main.pdf
- Network_Matlab_scripts/latin.pdf
- __MACOSX/Network_Matlab_scripts/._latin.pdf
- Network_Matlab_scripts/rcalcfun_fixed.pdf
- __MACOSX/Network_Matlab_scripts/._rcalcfun_fixed.pdf
- Network_Matlab_scripts/response.pdf
- __MACOSX/Network_Matlab_scripts/._response.pdf
- Network_Matlab_scripts/Topologies_raw.xlsx
- __MACOSX/Network_Matlab_scripts/._Topologies_raw.xlsx
- __MACOSX/._Network_Matlab_scripts
