# Supplementary material for: Drug treatment efficiency depends on the initial state of activation in nonlinear pathways
Source: Sci Rep. 2018 Aug 21;8:12495. doi: 10.1038/s41598-018-30913-9 (PMC6104077; doi:10.1038/s41598-018-30913-9)
Supplement: Supplementary file 6 — Matlab scripts [file 41598_2018_30913_MOESM6_ESM.zip › Network_Matlab_scripts/Topologies_raw.xlsx]

## Sheet: Export Summary
	This document was exported from Numbers. Each table was converted to an Excel worksheet. All other objects on each Numbers sheet were placed on separate worksheets. Please be aware that formula calculations may differ in Excel.
	Numbers Sheet Name	Numbers Table Name	Excel Worksheet Name
	Sheet 1
		Table 1	Sheet 1

## Sheet: Sheet 1
Table 1
	[0,0,0;0,0,1;0,0,0]
	[0,0,0;0,0,2;0,0,0]
	[0,0,0;0,0,1;0,0,1]
	[0,0,0;0,0,1;0,0,2]
	[0,0,0;0,0,2;0,0,1]
	[0,0,0;0,0,2;0,0,2]
	[0,0,1;0,0,1;0,0,0]
	[0,0,1;0,0,2;0,0,0]
	[0,0,2;0,0,1;0,0,0]
	[0,0,2;0,0,2;0,0,0]
	[0,0,0;0,0,1;0,1,0]
	[0,0,0;0,0,2;0,1,0]
	[0,0,0;0,0,1;0,2,0]
	[0,0,0;0,0,2;0,2,0]
	[0,1,0;0,0,1;0,0,0]
	[0,1,0;0,0,2;0,0,0]
	[0,2,0;0,0,1;0,0,0]
	[0,2,0;0,0,2;0,0,0]
	[0,0,0;0,0,1;1,0,0]
	[0,0,0;0,0,2;1,0,0]
	[0,0,0;0,0,1;2,0,0]
	[0,0,0;0,0,2;2,0,0]
	[0,0,0;1,0,1;0,0,0]
	[0,0,0;1,0,2;0,0,0]
	[0,0,1;1,0,0;0,0,0]
	[0,0,2;1,0,0;0,0,0]
	[0,0,0;2,0,1;0,0,0]
	[0,0,0;2,0,2;0,0,0]
	[0,0,1;2,0,0;0,0,0]
	[0,0,2;2,0,0;0,0,0]
	[1,0,0;0,0,1;0,0,0]
	[1,0,0;0,0,2;0,0,0]
	[2,0,0;0,0,1;0,0,0]
	[2,0,0;0,0,2;0,0,0]
	[0,0,1;0,0,1;0,0,1]
	[0,0,1;0,0,1;0,0,2]
	[0,0,1;0,0,2;0,0,1]
	[0,0,1;0,0,2;0,0,2]
	[0,0,2;0,0,1;0,0,1]
	[0,0,2;0,0,1;0,0,2]
	[0,0,2;0,0,2;0,0,1]
	[0,0,2;0,0,2;0,0,2]
	[0,0,0;0,0,1;0,1,1]
	[0,0,0;0,0,1;0,1,2]
	[0,0,0;0,0,2;0,1,1]
	[0,0,0;0,0,2;0,1,2]
	[0,0,1;0,0,1;0,1,0]
	[0,0,1;0,0,2;0,1,0]
	[0,0,2;0,0,1;0,1,0]
	[0,0,2;0,0,2;0,1,0]
	[0,0,0;0,0,1;0,2,1]
	[0,0,0;0,0,1;0,2,2]
	[0,0,0;0,0,2;0,2,1]
	[0,0,0;0,0,2;0,2,2]
	[0,0,1;0,0,1;0,2,0]
	[0,0,1;0,0,2;0,2,0]
	[0,0,2;0,0,1;0,2,0]
	[0,0,2;0,0,2;0,2,0]
	[0,1,0;0,0,1;0,0,1]
	[0,1,0;0,0,1;0,0,2]
	[0,1,0;0,0,2;0,0,1]
	[0,1,0;0,0,2;0,0,2]
	[0,1,1;0,0,1;0,0,0]
	[0,1,1;0,0,2;0,0,0]
	[0,1,2;0,0,1;0,0,0]
	[0,1,2;0,0,2;0,0,0]
	[0,1,0;0,0,1;0,1,0]
	[0,1,0;0,0,2;0,1,0]
	[0,1,0;0,0,1;0,2,0]
	[0,1,0;0,0,2;0,2,0]
	[0,2,0;0,0,1;0,0,1]
	[0,2,0;0,0,1;0,0,2]
	[0,2,0;0,0,2;0,0,1]
	[0,2,0;0,0,2;0,0,2]
	[0,2,1;0,0,1;0,0,0]
	[0,2,1;0,0,2;0,0,0]
	[0,2,2;0,0,1;0,0,0]
	[0,2,2;0,0,2;0,0,0]
	[0,2,0;0,0,1;0,1,0]
	[0,2,0;0,0,2;0,1,0]
	[0,2,0;0,0,1;0,2,0]
	[0,2,0;0,0,2;0,2,0]
	[0,0,0;0,0,1;1,0,1]
	[0,0,0;0,0,1;1,0,2]
	[0,0,0;0,0,2;1,0,1]
	[0,0,0;0,0,2;1,0,2]
	[0,0,1;0,0,1;1,0,0]
	[0,0,1;0,0,2;1,0,0]
	[0,0,2;0,0,1;1,0,0]
	[0,0,2;0,0,2;1,0,0]
	[0,0,0;0,0,1;1,1,0]
	[0,0,0;0,0,2;1,1,0]
	[0,0,0;0,0,1;1,2,0]
	[0,0,0;0,0,2;1,2,0]
	[0,1,0;0,0,1;1,0,0]
	[0,1,0;0,0,2;1,0,0]
	[0,2,0;0,0,1;1,0,0]
	[0,2,0;0,0,2;1,0,0]
	[0,0,0;0,0,1;2,0,1]
	[0,0,0;0,0,1;2,0,2]
	[0,0,0;0,0,2;2,0,1]
	[0,0,0;0,0,2;2,0,2]
	[0,0,1;0,0,1;2,0,0]
	[0,0,1;0,0,2;2,0,0]
	[0,0,2;0,0,1;2,0,0]
	[0,0,2;0,0,2;2,0,0]
	[0,0,0;0,0,1;2,1,0]
	[0,0,0;0,0,2;2,1,0]
	[0,0,0;0,0,1;2,2,0]
	[0,0,0;0,0,2;2,2,0]
	[0,1,0;0,0,1;2,0,0]
	[0,1,0;0,0,2;2,0,0]
	[0,2,0;0,0,1;2,0,0]
	[0,2,0;0,0,2;2,0,0]
	[0,0,0;1,0,1;0,0,1]
	[0,0,0;1,0,1;0,0,2]
	[0,0,0;1,0,2;0,0,1]
	[0,0,0;1,0,2;0,0,2]
	[0,0,1;1,0,0;0,0,1]
	[0,0,1;1,0,0;0,0,2]
	[0,0,1;1,0,1;0,0,0]
	[0,0,1;1,0,2;0,0,0]
	[0,0,2;1,0,0;0,0,1]
	[0,0,2;1,0,0;0,0,2]
	[0,0,2;1,0,1;0,0,0]
	[0,0,2;1,0,2;0,0,0]
	[0,0,0;1,0,1;0,1,0]
	[0,0,0;1,0,2;0,1,0]
	[0,0,1;1,0,0;0,1,0]
	[0,0,2;1,0,0;0,1,0]
	[0,0,0;1,0,1;0,2,0]
	[0,0,0;1,0,2;0,2,0]
	[0,0,1;1,0,0;0,2,0]
	[0,0,2;1,0,0;0,2,0]
	[0,1,0;1,0,1;0,0,0]
	[0,1,0;1,0,2;0,0,0]
	[0,1,1;1,0,0;0,0,0]
	[0,1,2;1,0,0;0,0,0]
	[0,2,0;1,0,1;0,0,0]
	[0,2,0;1,0,2;0,0,0]
	[0,2,1;1,0,0;0,0,0]
	[0,2,2;1,0,0;0,0,0]
	[0,0,0;1,0,1;1,0,0]
	[0,0,0;1,0,2;1,0,0]
	[0,0,1;1,0,0;1,0,0]
	[0,0,2;1,0,0;1,0,0]
	[0,0,0;1,0,1;2,0,0]
	[0,0,0;1,0,2;2,0,0]
	[0,0,1;1,0,0;2,0,0]
	[0,0,2;1,0,0;2,0,0]
	[0,0,0;2,0,1;0,0,1]
	[0,0,0;2,0,1;0,0,2]
	[0,0,0;2,0,2;0,0,1]
	[0,0,0;2,0,2;0,0,2]
	[0,0,1;2,0,0;0,0,1]
	[0,0,1;2,0,0;0,0,2]
	[0,0,1;2,0,1;0,0,0]
	[0,0,1;2,0,2;0,0,0]
	[0,0,2;2,0,0;0,0,1]
	[0,0,2;2,0,0;0,0,2]
	[0,0,2;2,0,1;0,0,0]
	[0,0,2;2,0,2;0,0,0]
	[0,0,0;2,0,1;0,1,0]
	[0,0,0;2,0,2;0,1,0]
	[0,0,1;2,0,0;0,1,0]
	[0,0,2;2,0,0;0,1,0]
	[0,0,0;2,0,1;0,2,0]
	[0,0,0;2,0,2;0,2,0]
	[0,0,1;2,0,0;0,2,0]
	[0,0,2;2,0,0;0,2,0]
	[0,1,0;2,0,1;0,0,0]
	[0,1,0;2,0,2;0,0,0]
	[0,1,1;2,0,0;0,0,0]
	[0,1,2;2,0,0;0,0,0]
	[0,2,0;2,0,1;0,0,0]
	[0,2,0;2,0,2;0,0,0]
	[0,2,1;2,0,0;0,0,0]
	[0,2,2;2,0,0;0,0,0]
	[0,0,0;2,0,1;1,0,0]
	[0,0,0;2,0,2;1,0,0]
	[0,0,1;2,0,0;1,0,0]
	[0,0,2;2,0,0;1,0,0]
	[0,0,0;2,0,1;2,0,0]
	[0,0,0;2,0,2;2,0,0]
	[0,0,1;2,0,0;2,0,0]
	[0,0,2;2,0,0;2,0,0]
	[1,0,0;0,0,1;0,0,1]
	[1,0,0;0,0,1;0,0,2]
	[1,0,0;0,0,2;0,0,1]
	[1,0,0;0,0,2;0,0,2]
	[1,0,1;0,0,1;0,0,0]
	[1,0,1;0,0,2;0,0,0]
	[1,0,2;0,0,1;0,0,0]
	[1,0,2;0,0,2;0,0,0]
	[1,0,0;0,0,1;0,1,0]
	[1,0,0;0,0,2;0,1,0]
	[1,0,0;0,0,1;0,2,0]
	[1,0,0;0,0,2;0,2,0]
	[1,1,0;0,0,1;0,0,0]
	[1,1,0;0,0,2;0,0,0]
	[1,2,0;0,0,1;0,0,0]
	[1,2,0;0,0,2;0,0,0]
	[1,0,0;0,0,1;1,0,0]
	[1,0,0;0,0,2;1,0,0]
	[1,0,0;0,0,1;2,0,0]
	[1,0,0;0,0,2;2,0,0]
	[1,0,0;1,0,1;0,0,0]
	[1,0,0;1,0,2;0,0,0]
	[1,0,1;1,0,0;0,0,0]
	[1,0,2;1,0,0;0,0,0]
	[1,0,0;2,0,1;0,0,0]
	[1,0,0;2,0,2;0,0,0]
	[1,0,1;2,0,0;0,0,0]
	[1,0,2;2,0,0;0,0,0]
	[2,0,0;0,0,1;0,0,1]
	[2,0,0;0,0,1;0,0,2]
	[2,0,0;0,0,2;0,0,1]
	[2,0,0;0,0,2;0,0,2]
	[2,0,1;0,0,1;0,0,0]
	[2,0,1;0,0,2;0,0,0]
	[2,0,2;0,0,1;0,0,0]
	[2,0,2;0,0,2;0,0,0]
	[2,0,0;0,0,1;0,1,0]
	[2,0,0;0,0,2;0,1,0]
	[2,0,0;0,0,1;0,2,0]
	[2,0,0;0,0,2;0,2,0]
	[2,1,0;0,0,1;0,0,0]
	[2,1,0;0,0,2;0,0,0]
	[2,2,0;0,0,1;0,0,0]
	[2,2,0;0,0,2;0,0,0]
	[2,0,0;0,0,1;1,0,0]
	[2,0,0;0,0,2;1,0,0]
	[2,0,0;0,0,1;2,0,0]
	[2,0,0;0,0,2;2,0,0]
	[2,0,0;1,0,1;0,0,0]
	[2,0,0;1,0,2;0,0,0]
	[2,0,1;1,0,0;0,0,0]
	[2,0,2;1,0,0;0,0,0]
	[2,0,0;2,0,1;0,0,0]
	[2,0,0;2,0,2;0,0,0]
	[2,0,1;2,0,0;0,0,0]
	[2,0,2;2,0,0;0,0,0]
	[0,0,1;0,0,1;0,1,1]
	[0,0,1;0,0,1;0,1,2]
	[0,0,1;0,0,2;0,1,1]
	[0,0,1;0,0,2;0,1,2]
	[0,0,2;0,0,1;0,1,1]
	[0,0,2;0,0,1;0,1,2]
	[0,0,2;0,0,2;0,1,1]
	[0,0,2;0,0,2;0,1,2]
	[0,0,1;0,0,1;0,2,1]
	[0,0,1;0,0,1;0,2,2]
	[0,0,1;0,0,2;0,2,1]
	[0,0,1;0,0,2;0,2,2]
	[0,0,2;0,0,1;0,2,1]
	[0,0,2;0,0,1;0,2,2]
	[0,0,2;0,0,2;0,2,1]
	[0,0,2;0,0,2;0,2,2]
	[0,1,1;0,0,1;0,0,1]
	[0,1,1;0,0,1;0,0,2]
	[0,1,1;0,0,2;0,0,1]
	[0,1,1;0,0,2;0,0,2]
	[0,1,2;0,0,1;0,0,1]
	[0,1,2;0,0,1;0,0,2]
	[0,1,2;0,0,2;0,0,1]
	[0,1,2;0,0,2;0,0,2]
	[0,1,0;0,0,1;0,1,1]
	[0,1,0;0,0,1;0,1,2]
	[0,1,0;0,0,2;0,1,1]
	[0,1,0;0,0,2;0,1,2]
	[0,1,1;0,0,1;0,1,0]
	[0,1,1;0,0,2;0,1,0]
	[0,1,2;0,0,1;0,1,0]
	[0,1,2;0,0,2;0,1,0]
	[0,1,0;0,0,1;0,2,1]
	[0,1,0;0,0,1;0,2,2]
	[0,1,0;0,0,2;0,2,1]
	[0,1,0;0,0,2;0,2,2]
	[0,1,1;0,0,1;0,2,0]
	[0,1,1;0,0,2;0,2,0]
	[0,1,2;0,0,1;0,2,0]
	[0,1,2;0,0,2;0,2,0]
	[0,2,1;0,0,1;0,0,1]
	[0,2,1;0,0,1;0,0,2]
	[0,2,1;0,0,2;0,0,1]
	[0,2,1;0,0,2;0,0,2]
	[0,2,2;0,0,1;0,0,1]
	[0,2,2;0,0,1;0,0,2]
	[0,2,2;0,0,2;0,0,1]
	[0,2,2;0,0,2;0,0,2]
	[0,2,0;0,0,1;0,1,1]
	[0,2,0;0,0,1;0,1,2]
	[0,2,0;0,0,2;0,1,1]
	[0,2,0;0,0,2;0,1,2]
	[0,2,1;0,0,1;0,1,0]
	[0,2,1;0,0,2;0,1,0]
	[0,2,2;0,0,1;0,1,0]
	[0,2,2;0,0,2;0,1,0]
	[0,2,0;0,0,1;0,2,1]
	[0,2,0;0,0,1;0,2,2]
	[0,2,0;0,0,2;0,2,1]
	[0,2,0;0,0,2;0,2,2]
	[0,2,1;0,0,1;0,2,0]
	[0,2,1;0,0,2;0,2,0]
	[0,2,2;0,0,1;0,2,0]
	[0,2,2;0,0,2;0,2,0]
	[0,0,1;0,0,1;1,0,1]
	[0,0,1;0,0,1;1,0,2]
	[0,0,1;0,0,2;1,0,1]
	[0,0,1;0,0,2;1,0,2]
	[0,0,2;0,0,1;1,0,1]
	[0,0,2;0,0,1;1,0,2]
	[0,0,2;0,0,2;1,0,1]
	[0,0,2;0,0,2;1,0,2]
	[0,0,0;0,0,1;1,1,1]
	[0,0,0;0,0,1;1,1,2]
	[0,0,0;0,0,2;1,1,1]
	[0,0,0;0,0,2;1,1,2]
	[0,0,1;0,0,1;1,1,0]
	[0,0,1;0,0,2;1,1,0]
	[0,0,2;0,0,1;1,1,0]
	[0,0,2;0,0,2;1,1,0]
	[0,0,0;0,0,1;1,2,1]
	[0,0,0;0,0,1;1,2,2]
	[0,0,0;0,0,2;1,2,1]
	[0,0,0;0,0,2;1,2,2]
	[0,0,1;0,0,1;1,2,0]
	[0,0,1;0,0,2;1,2,0]
	[0,0,2;0,0,1;1,2,0]
	[0,0,2;0,0,2;1,2,0]
	[0,1,0;0,0,1;1,0,1]
	[0,1,0;0,0,1;1,0,2]
	[0,1,0;0,0,2;1,0,1]
	[0,1,0;0,0,2;1,0,2]
	[0,1,1;0,0,1;1,0,0]
	[0,1,1;0,0,2;1,0,0]
	[0,1,2;0,0,1;1,0,0]
	[0,1,2;0,0,2;1,0,0]
	[0,1,0;0,0,1;1,1,0]
	[0,1,0;0,0,2;1,1,0]
	[0,1,0;0,0,1;1,2,0]
	[0,1,0;0,0,2;1,2,0]
	[0,2,0;0,0,1;1,0,1]
	[0,2,0;0,0,1;1,0,2]
	[0,2,0;0,0,2;1,0,1]
	[0,2,0;0,0,2;1,0,2]
	[0,2,1;0,0,1;1,0,0]
	[0,2,1;0,0,2;1,0,0]
	[0,2,2;0,0,1;1,0,0]
	[0,2,2;0,0,2;1,0,0]
	[0,2,0;0,0,1;1,1,0]
	[0,2,0;0,0,2;1,1,0]
	[0,2,0;0,0,1;1,2,0]
	[0,2,0;0,0,2;1,2,0]
	[0,0,1;0,0,1;2,0,1]
	[0,0,1;0,0,1;2,0,2]
	[0,0,1;0,0,2;2,0,1]
	[0,0,1;0,0,2;2,0,2]
	[0,0,2;0,0,1;2,0,1]
	[0,0,2;0,0,1;2,0,2]
	[0,0,2;0,0,2;2,0,1]
	[0,0,2;0,0,2;2,0,2]
	[0,0,0;0,0,1;2,1,1]
	[0,0,0;0,0,1;2,1,2]
	[0,0,0;0,0,2;2,1,1]
	[0,0,0;0,0,2;2,1,2]
	[0,0,1;0,0,1;2,1,0]
	[0,0,1;0,0,2;2,1,0]
	[0,0,2;0,0,1;2,1,0]
	[0,0,2;0,0,2;2,1,0]
	[0,0,0;0,0,1;2,2,1]
	[0,0,0;0,0,1;2,2,2]
	[0,0,0;0,0,2;2,2,1]
	[0,0,0;0,0,2;2,2,2]
	[0,0,1;0,0,1;2,2,0]
	[0,0,1;0,0,2;2,2,0]
	[0,0,2;0,0,1;2,2,0]
	[0,0,2;0,0,2;2,2,0]
	[0,1,0;0,0,1;2,0,1]
	[0,1,0;0,0,1;2,0,2]
	[0,1,0;0,0,2;2,0,1]
	[0,1,0;0,0,2;2,0,2]
	[0,1,1;0,0,1;2,0,0]
	[0,1,1;0,0,2;2,0,0]
	[0,1,2;0,0,1;2,0,0]
	[0,1,2;0,0,2;2,0,0]
	[0,1,0;0,0,1;2,1,0]
	[0,1,0;0,0,2;2,1,0]
	[0,1,0;0,0,1;2,2,0]
	[0,1,0;0,0,2;2,2,0]
	[0,2,0;0,0,1;2,0,1]
	[0,2,0;0,0,1;2,0,2]
	[0,2,0;0,0,2;2,0,1]
	[0,2,0;0,0,2;2,0,2]
	[0,2,1;0,0,1;2,0,0]
	[0,2,1;0,0,2;2,0,0]
	[0,2,2;0,0,1;2,0,0]
	[0,2,2;0,0,2;2,0,0]
	[0,2,0;0,0,1;2,1,0]
	[0,2,0;0,0,2;2,1,0]
	[0,2,0;0,0,1;2,2,0]
	[0,2,0;0,0,2;2,2,0]
	[0,0,1;1,0,1;0,0,1]
	[0,0,1;1,0,1;0,0,2]
	[0,0,1;1,0,2;0,0,1]
	[0,0,1;1,0,2;0,0,2]
	[0,0,2;1,0,1;0,0,1]
	[0,0,2;1,0,1;0,0,2]
	[0,0,2;1,0,2;0,0,1]
	[0,0,2;1,0,2;0,0,2]
	[0,0,0;1,0,1;0,1,1]
	[0,0,0;1,0,1;0,1,2]
	[0,0,0;1,0,2;0,1,1]
	[0,0,0;1,0,2;0,1,2]
	[0,0,1;1,0,0;0,1,1]
	[0,0,1;1,0,0;0,1,2]
	[0,0,1;1,0,1;0,1,0]
	[0,0,1;1,0,2;0,1,0]
	[0,0,2;1,0,0;0,1,1]
	[0,0,2;1,0,0;0,1,2]
	[0,0,2;1,0,1;0,1,0]
	[0,0,2;1,0,2;0,1,0]
	[0,0,0;1,0,1;0,2,1]
	[0,0,0;1,0,1;0,2,2]
	[0,0,0;1,0,2;0,2,1]
	[0,0,0;1,0,2;0,2,2]
	[0,0,1;1,0,0;0,2,1]
	[0,0,1;1,0,0;0,2,2]
	[0,0,1;1,0,1;0,2,0]
	[0,0,1;1,0,2;0,2,0]
	[0,0,2;1,0,0;0,2,1]
	[0,0,2;1,0,0;0,2,2]
	[0,0,2;1,0,1;0,2,0]
	[0,0,2;1,0,2;0,2,0]
	[0,1,0;1,0,1;0,0,1]
	[0,1,0;1,0,1;0,0,2]
	[0,1,0;1,0,2;0,0,1]
	[0,1,0;1,0,2;0,0,2]
	[0,1,1;1,0,0;0,0,1]
	[0,1,1;1,0,0;0,0,2]
	[0,1,1;1,0,1;0,0,0]
	[0,1,1;1,0,2;0,0,0]
	[0,1,2;1,0,0;0,0,1]
	[0,1,2;1,0,0;0,0,2]
	[0,1,2;1,0,1;0,0,0]
	[0,1,2;1,0,2;0,0,0]
	[0,1,0;1,0,1;0,1,0]
	[0,1,0;1,0,2;0,1,0]
	[0,1,1;1,0,0;0,1,0]
	[0,1,2;1,0,0;0,1,0]
	[0,1,0;1,0,1;0,2,0]
	[0,1,0;1,0,2;0,2,0]
	[0,1,1;1,0,0;0,2,0]
	[0,1,2;1,0,0;0,2,0]
	[0,2,0;1,0,1;0,0,1]
	[0,2,0;1,0,1;0,0,2]
	[0,2,0;1,0,2;0,0,1]
	[0,2,0;1,0,2;0,0,2]
	[0,2,1;1,0,0;0,0,1]
	[0,2,1;1,0,0;0,0,2]
	[0,2,1;1,0,1;0,0,0]
	[0,2,1;1,0,2;0,0,0]
	[0,2,2;1,0,0;0,0,1]
	[0,2,2;1,0,0;0,0,2]
	[0,2,2;1,0,1;0,0,0]
	[0,2,2;1,0,2;0,0,0]
	[0,2,0;1,0,1;0,1,0]
	[0,2,0;1,0,2;0,1,0]
	[0,2,1;1,0,0;0,1,0]
	[0,2,2;1,0,0;0,1,0]
	[0,2,0;1,0,1;0,2,0]
	[0,2,0;1,0,2;0,2,0]
	[0,2,1;1,0,0;0,2,0]
	[0,2,2;1,0,0;0,2,0]
	[0,0,0;1,0,1;1,0,1]
	[0,0,0;1,0,1;1,0,2]
	[0,0,0;1,0,2;1,0,1]
	[0,0,0;1,0,2;1,0,2]
	[0,0,1;1,0,0;1,0,1]
	[0,0,1;1,0,0;1,0,2]
	[0,0,1;1,0,1;1,0,0]
	[0,0,1;1,0,2;1,0,0]
	[0,0,2;1,0,0;1,0,1]
	[0,0,2;1,0,0;1,0,2]
	[0,0,2;1,0,1;1,0,0]
	[0,0,2;1,0,2;1,0,0]
	[0,0,0;1,0,1;1,1,0]
	[0,0,0;1,0,2;1,1,0]
	[0,0,1;1,0,0;1,1,0]
	[0,0,2;1,0,0;1,1,0]
	[0,0,0;1,0,1;1,2,0]
	[0,0,0;1,0,2;1,2,0]
	[0,0,1;1,0,0;1,2,0]
	[0,0,2;1,0,0;1,2,0]
	[0,1,0;1,0,1;1,0,0]
	[0,1,0;1,0,2;1,0,0]
	[0,1,1;1,0,0;1,0,0]
	[0,1,2;1,0,0;1,0,0]
	[0,2,0;1,0,1;1,0,0]
	[0,2,0;1,0,2;1,0,0]
	[0,2,1;1,0,0;1,0,0]
	[0,2,2;1,0,0;1,0,0]
	[0,0,0;1,0,1;2,0,1]
	[0,0,0;1,0,1;2,0,2]
	[0,0,0;1,0,2;2,0,1]
	[0,0,0;1,0,2;2,0,2]
	[0,0,1;1,0,0;2,0,1]
	[0,0,1;1,0,0;2,0,2]
	[0,0,1;1,0,1;2,0,0]
	[0,0,1;1,0,2;2,0,0]
	[0,0,2;1,0,0;2,0,1]
	[0,0,2;1,0,0;2,0,2]
	[0,0,2;1,0,1;2,0,0]
	[0,0,2;1,0,2;2,0,0]
	[0,0,0;1,0,1;2,1,0]
	[0,0,0;1,0,2;2,1,0]
	[0,0,1;1,0,0;2,1,0]
	[0,0,2;1,0,0;2,1,0]
	[0,0,0;1,0,1;2,2,0]
	[0,0,0;1,0,2;2,2,0]
	[0,0,1;1,0,0;2,2,0]
	[0,0,2;1,0,0;2,2,0]
	[0,1,0;1,0,1;2,0,0]
	[0,1,0;1,0,2;2,0,0]
	[0,1,1;1,0,0;2,0,0]
	[0,1,2;1,0,0;2,0,0]
	[0,2,0;1,0,1;2,0,0]
	[0,2,0;1,0,2;2,0,0]
	[0,2,1;1,0,0;2,0,0]
	[0,2,2;1,0,0;2,0,0]
	[0,0,1;2,0,1;0,0,1]
	[0,0,1;2,0,1;0,0,2]
	[0,0,1;2,0,2;0,0,1]
	[0,0,1;2,0,2;0,0,2]
	[0,0,2;2,0,1;0,0,1]
	[0,0,2;2,0,1;0,0,2]
	[0,0,2;2,0,2;0,0,1]
	[0,0,2;2,0,2;0,0,2]
	[0,0,0;2,0,1;0,1,1]
	[0,0,0;2,0,1;0,1,2]
	[0,0,0;2,0,2;0,1,1]
	[0,0,0;2,0,2;0,1,2]
	[0,0,1;2,0,0;0,1,1]
	[0,0,1;2,0,0;0,1,2]
	[0,0,1;2,0,1;0,1,0]
	[0,0,1;2,0,2;0,1,0]
	[0,0,2;2,0,0;0,1,1]
	[0,0,2;2,0,0;0,1,2]
	[0,0,2;2,0,1;0,1,0]
	[0,0,2;2,0,2;0,1,0]
	[0,0,0;2,0,1;0,2,1]
	[0,0,0;2,0,1;0,2,2]
	[0,0,0;2,0,2;0,2,1]
	[0,0,0;2,0,2;0,2,2]
	[0,0,1;2,0,0;0,2,1]
	[0,0,1;2,0,0;0,2,2]
	[0,0,1;2,0,1;0,2,0]
	[0,0,1;2,0,2;0,2,0]
	[0,0,2;2,0,0;0,2,1]
	[0,0,2;2,0,0;0,2,2]
	[0,0,2;2,0,1;0,2,0]
	[0,0,2;2,0,2;0,2,0]
	[0,1,0;2,0,1;0,0,1]
	[0,1,0;2,0,1;0,0,2]
	[0,1,0;2,0,2;0,0,1]
	[0,1,0;2,0,2;0,0,2]
	[0,1,1;2,0,0;0,0,1]
	[0,1,1;2,0,0;0,0,2]
	[0,1,1;2,0,1;0,0,0]
	[0,1,1;2,0,2;0,0,0]
	[0,1,2;2,0,0;0,0,1]
	[0,1,2;2,0,0;0,0,2]
	[0,1,2;2,0,1;0,0,0]
	[0,1,2;2,0,2;0,0,0]
	[0,1,0;2,0,1;0,1,0]
	[0,1,0;2,0,2;0,1,0]
	[0,1,1;2,0,0;0,1,0]
	[0,1,2;2,0,0;0,1,0]
	[0,1,0;2,0,1;0,2,0]
	[0,1,0;2,0,2;0,2,0]
	[0,1,1;2,0,0;0,2,0]
	[0,1,2;2,0,0;0,2,0]
	[0,2,0;2,0,1;0,0,1]
	[0,2,0;2,0,1;0,0,2]
	[0,2,0;2,0,2;0,0,1]
	[0,2,0;2,0,2;0,0,2]
	[0,2,1;2,0,0;0,0,1]
	[0,2,1;2,0,0;0,0,2]
	[0,2,1;2,0,1;0,0,0]
	[0,2,1;2,0,2;0,0,0]
	[0,2,2;2,0,0;0,0,1]
	[0,2,2;2,0,0;0,0,2]
	[0,2,2;2,0,1;0,0,0]
	[0,2,2;2,0,2;0,0,0]
	[0,2,0;2,0,1;0,1,0]
	[0,2,0;2,0,2;0,1,0]
	[0,2,1;2,0,0;0,1,0]
	[0,2,2;2,0,0;0,1,0]
	[0,2,0;2,0,1;0,2,0]
	[0,2,0;2,0,2;0,2,0]
	[0,2,1;2,0,0;0,2,0]
	[0,2,2;2,0,0;0,2,0]
	[0,0,0;2,0,1;1,0,1]
	[0,0,0;2,0,1;1,0,2]
	[0,0,0;2,0,2;1,0,1]
	[0,0,0;2,0,2;1,0,2]
	[0,0,1;2,0,0;1,0,1]
	[0,0,1;2,0,0;1,0,2]
	[0,0,1;2,0,1;1,0,0]
	[0,0,1;2,0,2;1,0,0]
	[0,0,2;2,0,0;1,0,1]
	[0,0,2;2,0,0;1,0,2]
	[0,0,2;2,0,1;1,0,0]
	[0,0,2;2,0,2;1,0,0]
	[0,0,0;2,0,1;1,1,0]
	[0,0,0;2,0,2;1,1,0]
	[0,0,1;2,0,0;1,1,0]
	[0,0,2;2,0,0;1,1,0]
	[0,0,0;2,0,1;1,2,0]
	[0,0,0;2,0,2;1,2,0]
	[0,0,1;2,0,0;1,2,0]
	[0,0,2;2,0,0;1,2,0]
	[0,1,0;2,0,1;1,0,0]
	[0,1,0;2,0,2;1,0,0]
	[0,1,1;2,0,0;1,0,0]
	[0,1,2;2,0,0;1,0,0]
	[0,2,0;2,0,1;1,0,0]
	[0,2,0;2,0,2;1,0,0]
	[0,2,1;2,0,0;1,0,0]
	[0,2,2;2,0,0;1,0,0]
	[0,0,0;2,0,1;2,0,1]
	[0,0,0;2,0,1;2,0,2]
	[0,0,0;2,0,2;2,0,1]
	[0,0,0;2,0,2;2,0,2]
	[0,0,1;2,0,0;2,0,1]
	[0,0,1;2,0,0;2,0,2]
	[0,0,1;2,0,1;2,0,0]
	[0,0,1;2,0,2;2,0,0]
	[0,0,2;2,0,0;2,0,1]
	[0,0,2;2,0,0;2,0,2]
	[0,0,2;2,0,1;2,0,0]
	[0,0,2;2,0,2;2,0,0]
	[0,0,0;2,0,1;2,1,0]
	[0,0,0;2,0,2;2,1,0]
	[0,0,1;2,0,0;2,1,0]
	[0,0,2;2,0,0;2,1,0]
	[0,0,0;2,0,1;2,2,0]
	[0,0,0;2,0,2;2,2,0]
	[0,0,1;2,0,0;2,2,0]
	[0,0,2;2,0,0;2,2,0]
	[0,1,0;2,0,1;2,0,0]
	[0,1,0;2,0,2;2,0,0]
	[0,1,1;2,0,0;2,0,0]
	[0,1,2;2,0,0;2,0,0]
	[0,2,0;2,0,1;2,0,0]
	[0,2,0;2,0,2;2,0,0]
	[0,2,1;2,0,0;2,0,0]
	[0,2,2;2,0,0;2,0,0]
	[1,0,1;0,0,1;0,0,1]
	[1,0,1;0,0,1;0,0,2]
	[1,0,1;0,0,2;0,0,1]
	[1,0,1;0,0,2;0,0,2]
	[1,0,2;0,0,1;0,0,1]
	[1,0,2;0,0,1;0,0,2]
	[1,0,2;0,0,2;0,0,1]
	[1,0,2;0,0,2;0,0,2]
	[1,0,0;0,0,1;0,1,1]
	[1,0,0;0,0,1;0,1,2]
	[1,0,0;0,0,2;0,1,1]
	[1,0,0;0,0,2;0,1,2]
	[1,0,1;0,0,1;0,1,0]
	[1,0,1;0,0,2;0,1,0]
	[1,0,2;0,0,1;0,1,0]
	[1,0,2;0,0,2;0,1,0]
	[1,0,0;0,0,1;0,2,1]
	[1,0,0;0,0,1;0,2,2]
	[1,0,0;0,0,2;0,2,1]
	[1,0,0;0,0,2;0,2,2]
	[1,0,1;0,0,1;0,2,0]
	[1,0,1;0,0,2;0,2,0]
	[1,0,2;0,0,1;0,2,0]
	[1,0,2;0,0,2;0,2,0]
	[1,1,0;0,0,1;0,0,1]
	[1,1,0;0,0,1;0,0,2]
	[1,1,0;0,0,2;0,0,1]
	[1,1,0;0,0,2;0,0,2]
	[1,1,1;0,0,1;0,0,0]
	[1,1,1;0,0,2;0,0,0]
	[1,1,2;0,0,1;0,0,0]
	[1,1,2;0,0,2;0,0,0]
	[1,1,0;0,0,1;0,1,0]
	[1,1,0;0,0,2;0,1,0]
	[1,1,0;0,0,1;0,2,0]
	[1,1,0;0,0,2;0,2,0]
	[1,2,0;0,0,1;0,0,1]
	[1,2,0;0,0,1;0,0,2]
	[1,2,0;0,0,2;0,0,1]
	[1,2,0;0,0,2;0,0,2]
	[1,2,1;0,0,1;0,0,0]
	[1,2,1;0,0,2;0,0,0]
	[1,2,2;0,0,1;0,0,0]
	[1,2,2;0,0,2;0,0,0]
	[1,2,0;0,0,1;0,1,0]
	[1,2,0;0,0,2;0,1,0]
	[1,2,0;0,0,1;0,2,0]
	[1,2,0;0,0,2;0,2,0]
	[1,0,0;0,0,1;1,0,1]
	[1,0,0;0,0,1;1,0,2]
	[1,0,0;0,0,2;1,0,1]
	[1,0,0;0,0,2;1,0,2]
	[1,0,1;0,0,1;1,0,0]
	[1,0,1;0,0,2;1,0,0]
	[1,0,2;0,0,1;1,0,0]
	[1,0,2;0,0,2;1,0,0]
	[1,0,0;0,0,1;1,1,0]
	[1,0,0;0,0,2;1,1,0]
	[1,0,0;0,0,1;1,2,0]
	[1,0,0;0,0,2;1,2,0]
	[1,1,0;0,0,1;1,0,0]
	[1,1,0;0,0,2;1,0,0]
	[1,2,0;0,0,1;1,0,0]
	[1,2,0;0,0,2;1,0,0]
	[1,0,0;0,0,1;2,0,1]
	[1,0,0;0,0,1;2,0,2]
	[1,0,0;0,0,2;2,0,1]
	[1,0,0;0,0,2;2,0,2]
	[1,0,1;0,0,1;2,0,0]
	[1,0,1;0,0,2;2,0,0]
	[1,0,2;0,0,1;2,0,0]
	[1,0,2;0,0,2;2,0,0]
	[1,0,0;0,0,1;2,1,0]
	[1,0,0;0,0,2;2,1,0]
	[1,0,0;0,0,1;2,2,0]
	[1,0,0;0,0,2;2,2,0]
	[1,1,0;0,0,1;2,0,0]
	[1,1,0;0,0,2;2,0,0]
	[1,2,0;0,0,1;2,0,0]
	[1,2,0;0,0,2;2,0,0]
	[1,0,0;1,0,1;0,0,1]
	[1,0,0;1,0,1;0,0,2]
	[1,0,0;1,0,2;0,0,1]
	[1,0,0;1,0,2;0,0,2]
	[1,0,1;1,0,0;0,0,1]
	[1,0,1;1,0,0;0,0,2]
	[1,0,1;1,0,1;0,0,0]
	[1,0,1;1,0,2;0,0,0]
	[1,0,2;1,0,0;0,0,1]
	[1,0,2;1,0,0;0,0,2]
	[1,0,2;1,0,1;0,0,0]
	[1,0,2;1,0,2;0,0,0]
	[1,0,0;1,0,1;0,1,0]
	[1,0,0;1,0,2;0,1,0]
	[1,0,1;1,0,0;0,1,0]
	[1,0,2;1,0,0;0,1,0]
	[1,0,0;1,0,1;0,2,0]
	[1,0,0;1,0,2;0,2,0]
	[1,0,1;1,0,0;0,2,0]
	[1,0,2;1,0,0;0,2,0]
	[1,1,0;1,0,1;0,0,0]
	[1,1,0;1,0,2;0,0,0]
	[1,1,1;1,0,0;0,0,0]
	[1,1,2;1,0,0;0,0,0]
	[1,2,0;1,0,1;0,0,0]
	[1,2,0;1,0,2;0,0,0]
	[1,2,1;1,0,0;0,0,0]
	[1,2,2;1,0,0;0,0,0]
	[1,0,0;1,0,1;1,0,0]
	[1,0,0;1,0,2;1,0,0]
	[1,0,1;1,0,0;1,0,0]
	[1,0,2;1,0,0;1,0,0]
	[1,0,0;1,0,1;2,0,0]
	[1,0,0;1,0,2;2,0,0]
	[1,0,1;1,0,0;2,0,0]
	[1,0,2;1,0,0;2,0,0]
	[1,0,0;2,0,1;0,0,1]
	[1,0,0;2,0,1;0,0,2]
	[1,0,0;2,0,2;0,0,1]
	[1,0,0;2,0,2;0,0,2]
	[1,0,1;2,0,0;0,0,1]
	[1,0,1;2,0,0;0,0,2]
	[1,0,1;2,0,1;0,0,0]
	[1,0,1;2,0,2;0,0,0]
	[1,0,2;2,0,0;0,0,1]
	[1,0,2;2,0,0;0,0,2]
	[1,0,2;2,0,1;0,0,0]
	[1,0,2;2,0,2;0,0,0]
	[1,0,0;2,0,1;0,1,0]
	[1,0,0;2,0,2;0,1,0]
	[1,0,1;2,0,0;0,1,0]
	[1,0,2;2,0,0;0,1,0]
	[1,0,0;2,0,1;0,2,0]
	[1,0,0;2,0,2;0,2,0]
	[1,0,1;2,0,0;0,2,0]
	[1,0,2;2,0,0;0,2,0]
	[1,1,0;2,0,1;0,0,0]
	[1,1,0;2,0,2;0,0,0]
	[1,1,1;2,0,0;0,0,0]
	[1,1,2;2,0,0;0,0,0]
	[1,2,0;2,0,1;0,0,0]
	[1,2,0;2,0,2;0,0,0]
	[1,2,1;2,0,0;0,0,0]
	[1,2,2;2,0,0;0,0,0]
	[1,0,0;2,0,1;1,0,0]
	[1,0,0;2,0,2;1,0,0]
	[1,0,1;2,0,0;1,0,0]
	[1,0,2;2,0,0;1,0,0]
	[1,0,0;2,0,1;2,0,0]
	[1,0,0;2,0,2;2,0,0]
	[1,0,1;2,0,0;2,0,0]
	[1,0,2;2,0,0;2,0,0]
	[2,0,1;0,0,1;0,0,1]
	[2,0,1;0,0,1;0,0,2]
	[2,0,1;0,0,2;0,0,1]
	[2,0,1;0,0,2;0,0,2]
	[2,0,2;0,0,1;0,0,1]
	[2,0,2;0,0,1;0,0,2]
	[2,0,2;0,0,2;0,0,1]
	[2,0,2;0,0,2;0,0,2]
	[2,0,0;0,0,1;0,1,1]
	[2,0,0;0,0,1;0,1,2]
	[2,0,0;0,0,2;0,1,1]
	[2,0,0;0,0,2;0,1,2]
	[2,0,1;0,0,1;0,1,0]
	[2,0,1;0,0,2;0,1,0]
	[2,0,2;0,0,1;0,1,0]
	[2,0,2;0,0,2;0,1,0]
	[2,0,0;0,0,1;0,2,1]
	[2,0,0;0,0,1;0,2,2]
	[2,0,0;0,0,2;0,2,1]
	[2,0,0;0,0,2;0,2,2]
	[2,0,1;0,0,1;0,2,0]
	[2,0,1;0,0,2;0,2,0]
	[2,0,2;0,0,1;0,2,0]
	[2,0,2;0,0,2;0,2,0]
	[2,1,0;0,0,1;0,0,1]
	[2,1,0;0,0,1;0,0,2]
	[2,1,0;0,0,2;0,0,1]
	[2,1,0;0,0,2;0,0,2]
	[2,1,1;0,0,1;0,0,0]
	[2,1,1;0,0,2;0,0,0]
	[2,1,2;0,0,1;0,0,0]
	[2,1,2;0,0,2;0,0,0]
	[2,1,0;0,0,1;0,1,0]
	[2,1,0;0,0,2;0,1,0]
	[2,1,0;0,0,1;0,2,0]
	[2,1,0;0,0,2;0,2,0]
	[2,2,0;0,0,1;0,0,1]
	[2,2,0;0,0,1;0,0,2]
	[2,2,0;0,0,2;0,0,1]
	[2,2,0;0,0,2;0,0,2]
	[2,2,1;0,0,1;0,0,0]
	[2,2,1;0,0,2;0,0,0]
	[2,2,2;0,0,1;0,0,0]
	[2,2,2;0,0,2;0,0,0]
	[2,2,0;0,0,1;0,1,0]
	[2,2,0;0,0,2;0,1,0]
	[2,2,0;0,0,1;0,2,0]
	[2,2,0;0,0,2;0,2,0]
	[2,0,0;0,0,1;1,0,1]
	[2,0,0;0,0,1;1,0,2]
	[2,0,0;0,0,2;1,0,1]
	[2,0,0;0,0,2;1,0,2]
	[2,0,1;0,0,1;1,0,0]
	[2,0,1;0,0,2;1,0,0]
	[2,0,2;0,0,1;1,0,0]
	[2,0,2;0,0,2;1,0,0]
	[2,0,0;0,0,1;1,1,0]
	[2,0,0;0,0,2;1,1,0]
	[2,0,0;0,0,1;1,2,0]
	[2,0,0;0,0,2;1,2,0]
	[2,1,0;0,0,1;1,0,0]
	[2,1,0;0,0,2;1,0,0]
	[2,2,0;0,0,1;1,0,0]
	[2,2,0;0,0,2;1,0,0]
	[2,0,0;0,0,1;2,0,1]
	[2,0,0;0,0,1;2,0,2]
	[2,0,0;0,0,2;2,0,1]
	[2,0,0;0,0,2;2,0,2]
	[2,0,1;0,0,1;2,0,0]
	[2,0,1;0,0,2;2,0,0]
	[2,0,2;0,0,1;2,0,0]
	[2,0,2;0,0,2;2,0,0]
	[2,0,0;0,0,1;2,1,0]
	[2,0,0;0,0,2;2,1,0]
	[2,0,0;0,0,1;2,2,0]
	[2,0,0;0,0,2;2,2,0]
	[2,1,0;0,0,1;2,0,0]
	[2,1,0;0,0,2;2,0,0]
	[2,2,0;0,0,1;2,0,0]
	[2,2,0;0,0,2;2,0,0]
	[2,0,0;1,0,1;0,0,1]
	[2,0,0;1,0,1;0,0,2]
	[2,0,0;1,0,2;0,0,1]
	[2,0,0;1,0,2;0,0,2]
	[2,0,1;1,0,0;0,0,1]
	[2,0,1;1,0,0;0,0,2]
	[2,0,1;1,0,1;0,0,0]
	[2,0,1;1,0,2;0,0,0]
	[2,0,2;1,0,0;0,0,1]
	[2,0,2;1,0,0;0,0,2]
	[2,0,2;1,0,1;0,0,0]
	[2,0,2;1,0,2;0,0,0]
	[2,0,0;1,0,1;0,1,0]
	[2,0,0;1,0,2;0,1,0]
	[2,0,1;1,0,0;0,1,0]
	[2,0,2;1,0,0;0,1,0]
	[2,0,0;1,0,1;0,2,0]
	[2,0,0;1,0,2;0,2,0]
	[2,0,1;1,0,0;0,2,0]
	[2,0,2;1,0,0;0,2,0]
	[2,1,0;1,0,1;0,0,0]
	[2,1,0;1,0,2;0,0,0]
	[2,1,1;1,0,0;0,0,0]
	[2,1,2;1,0,0;0,0,0]
	[2,2,0;1,0,1;0,0,0]
	[2,2,0;1,0,2;0,0,0]
	[2,2,1;1,0,0;0,0,0]
	[2,2,2;1,0,0;0,0,0]
	[2,0,0;1,0,1;1,0,0]
	[2,0,0;1,0,2;1,0,0]
	[2,0,1;1,0,0;1,0,0]
	[2,0,2;1,0,0;1,0,0]
	[2,0,0;1,0,1;2,0,0]
	[2,0,0;1,0,2;2,0,0]
	[2,0,1;1,0,0;2,0,0]
	[2,0,2;1,0,0;2,0,0]
	[2,0,0;2,0,1;0,0,1]
	[2,0,0;2,0,1;0,0,2]
	[2,0,0;2,0,2;0,0,1]
	[2,0,0;2,0,2;0,0,2]
	[2,0,1;2,0,0;0,0,1]
	[2,0,1;2,0,0;0,0,2]
	[2,0,1;2,0,1;0,0,0]
	[2,0,1;2,0,2;0,0,0]
	[2,0,2;2,0,0;0,0,1]
	[2,0,2;2,0,0;0,0,2]
	[2,0,2;2,0,1;0,0,0]
	[2,0,2;2,0,2;0,0,0]
	[2,0,0;2,0,1;0,1,0]
	[2,0,0;2,0,2;0,1,0]
	[2,0,1;2,0,0;0,1,0]
	[2,0,2;2,0,0;0,1,0]
	[2,0,0;2,0,1;0,2,0]
	[2,0,0;2,0,2;0,2,0]
	[2,0,1;2,0,0;0,2,0]
	[2,0,2;2,0,0;0,2,0]
	[2,1,0;2,0,1;0,0,0]
	[2,1,0;2,0,2;0,0,0]
	[2,1,1;2,0,0;0,0,0]
	[2,1,2;2,0,0;0,0,0]
	[2,2,0;2,0,1;0,0,0]
	[2,2,0;2,0,2;0,0,0]
	[2,2,1;2,0,0;0,0,0]
	[2,2,2;2,0,0;0,0,0]
	[2,0,0;2,0,1;1,0,0]
	[2,0,0;2,0,2;1,0,0]
	[2,0,1;2,0,0;1,0,0]
	[2,0,2;2,0,0;1,0,0]
	[2,0,0;2,0,1;2,0,0]
	[2,0,0;2,0,2;2,0,0]
	[2,0,1;2,0,0;2,0,0]
	[2,0,2;2,0,0;2,0,0]
	[0,1,1;0,0,1;0,1,1]
	[0,1,1;0,0,1;0,1,2]
	[0,1,1;0,0,2;0,1,1]
	[0,1,1;0,0,2;0,1,2]
	[0,1,2;0,0,1;0,1,1]
	[0,1,2;0,0,1;0,1,2]
	[0,1,2;0,0,2;0,1,1]
	[0,1,2;0,0,2;0,1,2]
	[0,1,1;0,0,1;0,2,1]
	[0,1,1;0,0,1;0,2,2]
	[0,1,1;0,0,2;0,2,1]
	[0,1,1;0,0,2;0,2,2]
	[0,1,2;0,0,1;0,2,1]
	[0,1,2;0,0,1;0,2,2]
	[0,1,2;0,0,2;0,2,1]
	[0,1,2;0,0,2;0,2,2]
	[0,2,1;0,0,1;0,1,1]
	[0,2,1;0,0,1;0,1,2]
	[0,2,1;0,0,2;0,1,1]
	[0,2,1;0,0,2;0,1,2]
	[0,2,2;0,0,1;0,1,1]
	[0,2,2;0,0,1;0,1,2]
	[0,2,2;0,0,2;0,1,1]
	[0,2,2;0,0,2;0,1,2]
	[0,2,1;0,0,1;0,2,1]
	[0,2,1;0,0,1;0,2,2]
	[0,2,1;0,0,2;0,2,1]
	[0,2,1;0,0,2;0,2,2]
	[0,2,2;0,0,1;0,2,1]
	[0,2,2;0,0,1;0,2,2]
	[0,2,2;0,0,2;0,2,1]
	[0,2,2;0,0,2;0,2,2]
	[0,0,1;0,0,1;1,1,1]
	[0,0,1;0,0,1;1,1,2]
	[0,0,1;0,0,2;1,1,1]
	[0,0,1;0,0,2;1,1,2]
	[0,0,2;0,0,1;1,1,1]
	[0,0,2;0,0,1;1,1,2]
	[0,0,2;0,0,2;1,1,1]
	[0,0,2;0,0,2;1,1,2]
	[0,0,1;0,0,1;1,2,1]
	[0,0,1;0,0,1;1,2,2]
	[0,0,1;0,0,2;1,2,1]
	[0,0,1;0,0,2;1,2,2]
	[0,0,2;0,0,1;1,2,1]
	[0,0,2;0,0,1;1,2,2]
	[0,0,2;0,0,2;1,2,1]
	[0,0,2;0,0,2;1,2,2]
	[0,1,1;0,0,1;1,0,1]
	[0,1,1;0,0,1;1,0,2]
	[0,1,1;0,0,2;1,0,1]
	[0,1,1;0,0,2;1,0,2]
	[0,1,2;0,0,1;1,0,1]
	[0,1,2;0,0,1;1,0,2]
	[0,1,2;0,0,2;1,0,1]
	[0,1,2;0,0,2;1,0,2]
	[0,1,0;0,0,1;1,1,1]
	[0,1,0;0,0,1;1,1,2]
	[0,1,0;0,0,2;1,1,1]
	[0,1,0;0,0,2;1,1,2]
	[0,1,1;0,0,1;1,1,0]
	[0,1,1;0,0,2;1,1,0]
	[0,1,2;0,0,1;1,1,0]
	[0,1,2;0,0,2;1,1,0]
	[0,1,0;0,0,1;1,2,1]
	[0,1,0;0,0,1;1,2,2]
	[0,1,0;0,0,2;1,2,1]
	[0,1,0;0,0,2;1,2,2]
	[0,1,1;0,0,1;1,2,0]
	[0,1,1;0,0,2;1,2,0]
	[0,1,2;0,0,1;1,2,0]
	[0,1,2;0,0,2;1,2,0]
	[0,2,1;0,0,1;1,0,1]
	[0,2,1;0,0,1;1,0,2]
	[0,2,1;0,0,2;1,0,1]
	[0,2,1;0,0,2;1,0,2]
	[0,2,2;0,0,1;1,0,1]
	[0,2,2;0,0,1;1,0,2]
	[0,2,2;0,0,2;1,0,1]
	[0,2,2;0,0,2;1,0,2]
	[0,2,0;0,0,1;1,1,1]
	[0,2,0;0,0,1;1,1,2]
	[0,2,0;0,0,2;1,1,1]
	[0,2,0;0,0,2;1,1,2]
	[0,2,1;0,0,1;1,1,0]
	[0,2,1;0,0,2;1,1,0]
	[0,2,2;0,0,1;1,1,0]
	[0,2,2;0,0,2;1,1,0]
	[0,2,0;0,0,1;1,2,1]
	[0,2,0;0,0,1;1,2,2]
	[0,2,0;0,0,2;1,2,1]
	[0,2,0;0,0,2;1,2,2]
	[0,2,1;0,0,1;1,2,0]
	[0,2,1;0,0,2;1,2,0]
	[0,2,2;0,0,1;1,2,0]
	[0,2,2;0,0,2;1,2,0]
	[0,0,1;0,0,1;2,1,1]
	[0,0,1;0,0,1;2,1,2]
	[0,0,1;0,0,2;2,1,1]
	[0,0,1;0,0,2;2,1,2]
	[0,0,2;0,0,1;2,1,1]
	[0,0,2;0,0,1;2,1,2]
	[0,0,2;0,0,2;2,1,1]
	[0,0,2;0,0,2;2,1,2]
	[0,0,1;0,0,1;2,2,1]
	[0,0,1;0,0,1;2,2,2]
	[0,0,1;0,0,2;2,2,1]
	[0,0,1;0,0,2;2,2,2]
	[0,0,2;0,0,1;2,2,1]
	[0,0,2;0,0,1;2,2,2]
	[0,0,2;0,0,2;2,2,1]
	[0,0,2;0,0,2;2,2,2]
	[0,1,1;0,0,1;2,0,1]
	[0,1,1;0,0,1;2,0,2]
	[0,1,1;0,0,2;2,0,1]
	[0,1,1;0,0,2;2,0,2]
	[0,1,2;0,0,1;2,0,1]
	[0,1,2;0,0,1;2,0,2]
	[0,1,2;0,0,2;2,0,1]
	[0,1,2;0,0,2;2,0,2]
	[0,1,0;0,0,1;2,1,1]
	[0,1,0;0,0,1;2,1,2]
	[0,1,0;0,0,2;2,1,1]
	[0,1,0;0,0,2;2,1,2]
	[0,1,1;0,0,1;2,1,0]
	[0,1,1;0,0,2;2,1,0]
	[0,1,2;0,0,1;2,1,0]
	[0,1,2;0,0,2;2,1,0]
	[0,1,0;0,0,1;2,2,1]
	[0,1,0;0,0,1;2,2,2]
	[0,1,0;0,0,2;2,2,1]
	[0,1,0;0,0,2;2,2,2]
	[0,1,1;0,0,1;2,2,0]
	[0,1,1;0,0,2;2,2,0]
	[0,1,2;0,0,1;2,2,0]
	[0,1,2;0,0,2;2,2,0]
	[0,2,1;0,0,1;2,0,1]
	[0,2,1;0,0,1;2,0,2]
	[0,2,1;0,0,2;2,0,1]
	[0,2,1;0,0,2;2,0,2]
	[0,2,2;0,0,1;2,0,1]
	[0,2,2;0,0,1;2,0,2]
	[0,2,2;0,0,2;2,0,1]
	[0,2,2;0,0,2;2,0,2]
	[0,2,0;0,0,1;2,1,1]
	[0,2,0;0,0,1;2,1,2]
	[0,2,0;0,0,2;2,1,1]
	[0,2,0;0,0,2;2,1,2]
	[0,2,1;0,0,1;2,1,0]
	[0,2,1;0,0,2;2,1,0]
	[0,2,2;0,0,1;2,1,0]
	[0,2,2;0,0,2;2,1,0]
	[0,2,0;0,0,1;2,2,1]
	[0,2,0;0,0,1;2,2,2]
	[0,2,0;0,0,2;2,2,1]
	[0,2,0;0,0,2;2,2,2]
	[0,2,1;0,0,1;2,2,0]
	[0,2,1;0,0,2;2,2,0]
	[0,2,2;0,0,1;2,2,0]
	[0,2,2;0,0,2;2,2,0]
	[0,0,1;1,0,1;0,1,1]
	[0,0,1;1,0,1;0,1,2]
	[0,0,1;1,0,2;0,1,1]
	[0,0,1;1,0,2;0,1,2]
	[0,0,2;1,0,1;0,1,1]
	[0,0,2;1,0,1;0,1,2]
	[0,0,2;1,0,2;0,1,1]
	[0,0,2;1,0,2;0,1,2]
	[0,0,1;1,0,1;0,2,1]
	[0,0,1;1,0,1;0,2,2]
	[0,0,1;1,0,2;0,2,1]
	[0,0,1;1,0,2;0,2,2]
	[0,0,2;1,0,1;0,2,1]
	[0,0,2;1,0,1;0,2,2]
	[0,0,2;1,0,2;0,2,1]
	[0,0,2;1,0,2;0,2,2]
	[0,1,1;1,0,1;0,0,1]
	[0,1,1;1,0,1;0,0,2]
	[0,1,1;1,0,2;0,0,1]
	[0,1,1;1,0,2;0,0,2]
	[0,1,2;1,0,1;0,0,1]
	[0,1,2;1,0,1;0,0,2]
	[0,1,2;1,0,2;0,0,1]
	[0,1,2;1,0,2;0,0,2]
	[0,1,0;1,0,1;0,1,1]
	[0,1,0;1,0,1;0,1,2]
	[0,1,0;1,0,2;0,1,1]
	[0,1,0;1,0,2;0,1,2]
	[0,1,1;1,0,0;0,1,1]
	[0,1,1;1,0,0;0,1,2]
	[0,1,1;1,0,1;0,1,0]
	[0,1,1;1,0,2;0,1,0]
	[0,1,2;1,0,0;0,1,1]
	[0,1,2;1,0,0;0,1,2]
	[0,1,2;1,0,1;0,1,0]
	[0,1,2;1,0,2;0,1,0]
	[0,1,0;1,0,1;0,2,1]
	[0,1,0;1,0,1;0,2,2]
	[0,1,0;1,0,2;0,2,1]
	[0,1,0;1,0,2;0,2,2]
	[0,1,1;1,0,0;0,2,1]
	[0,1,1;1,0,0;0,2,2]
	[0,1,1;1,0,1;0,2,0]
	[0,1,1;1,0,2;0,2,0]
	[0,1,2;1,0,0;0,2,1]
	[0,1,2;1,0,0;0,2,2]
	[0,1,2;1,0,1;0,2,0]
	[0,1,2;1,0,2;0,2,0]
	[0,2,1;1,0,1;0,0,1]
	[0,2,1;1,0,1;0,0,2]
	[0,2,1;1,0,2;0,0,1]
	[0,2,1;1,0,2;0,0,2]
	[0,2,2;1,0,1;0,0,1]
	[0,2,2;1,0,1;0,0,2]
	[0,2,2;1,0,2;0,0,1]
	[0,2,2;1,0,2;0,0,2]
	[0,2,0;1,0,1;0,1,1]
	[0,2,0;1,0,1;0,1,2]
	[0,2,0;1,0,2;0,1,1]
	[0,2,0;1,0,2;0,1,2]
	[0,2,1;1,0,0;0,1,1]
	[0,2,1;1,0,0;0,1,2]
	[0,2,1;1,0,1;0,1,0]
	[0,2,1;1,0,2;0,1,0]
	[0,2,2;1,0,0;0,1,1]
	[0,2,2;1,0,0;0,1,2]
	[0,2,2;1,0,1;0,1,0]
	[0,2,2;1,0,2;0,1,0]
	[0,2,0;1,0,1;0,2,1]
	[0,2,0;1,0,1;0,2,2]
	[0,2,0;1,0,2;0,2,1]
	[0,2,0;1,0,2;0,2,2]
	[0,2,1;1,0,0;0,2,1]
	[0,2,1;1,0,0;0,2,2]
	[0,2,1;1,0,1;0,2,0]
	[0,2,1;1,0,2;0,2,0]
	[0,2,2;1,0,0;0,2,1]
	[0,2,2;1,0,0;0,2,2]
	[0,2,2;1,0,1;0,2,0]
	[0,2,2;1,0,2;0,2,0]
	[0,0,1;1,0,1;1,0,1]
	[0,0,1;1,0,1;1,0,2]
	[0,0,1;1,0,2;1,0,1]
	[0,0,1;1,0,2;1,0,2]
	[0,0,2;1,0,1;1,0,1]
	[0,0,2;1,0,1;1,0,2]
	[0,0,2;1,0,2;1,0,1]
	[0,0,2;1,0,2;1,0,2]
	[0,0,0;1,0,1;1,1,1]
	[0,0,0;1,0,1;1,1,2]
	[0,0,0;1,0,2;1,1,1]
	[0,0,0;1,0,2;1,1,2]
	[0,0,1;1,0,0;1,1,1]
	[0,0,1;1,0,0;1,1,2]
	[0,0,1;1,0,1;1,1,0]
	[0,0,1;1,0,2;1,1,0]
	[0,0,2;1,0,0;1,1,1]
	[0,0,2;1,0,0;1,1,2]
	[0,0,2;1,0,1;1,1,0]
	[0,0,2;1,0,2;1,1,0]
	[0,0,0;1,0,1;1,2,1]
	[0,0,0;1,0,1;1,2,2]
	[0,0,0;1,0,2;1,2,1]
	[0,0,0;1,0,2;1,2,2]
	[0,0,1;1,0,0;1,2,1]
	[0,0,1;1,0,0;1,2,2]
	[0,0,1;1,0,1;1,2,0]
	[0,0,1;1,0,2;1,2,0]
	[0,0,2;1,0,0;1,2,1]
	[0,0,2;1,0,0;1,2,2]
	[0,0,2;1,0,1;1,2,0]
	[0,0,2;1,0,2;1,2,0]
	[0,1,0;1,0,1;1,0,1]
	[0,1,0;1,0,1;1,0,2]
	[0,1,0;1,0,2;1,0,1]
	[0,1,0;1,0,2;1,0,2]
	[0,1,1;1,0,0;1,0,1]
	[0,1,1;1,0,0;1,0,2]
	[0,1,1;1,0,1;1,0,0]
	[0,1,1;1,0,2;1,0,0]
	[0,1,2;1,0,0;1,0,1]
	[0,1,2;1,0,0;1,0,2]
	[0,1,2;1,0,1;1,0,0]
	[0,1,2;1,0,2;1,0,0]
	[0,1,0;1,0,1;1,1,0]
	[0,1,0;1,0,2;1,1,0]
	[0,1,1;1,0,0;1,1,0]
	[0,1,2;1,0,0;1,1,0]
	[0,1,0;1,0,1;1,2,0]
	[0,1,0;1,0,2;1,2,0]
	[0,1,1;1,0,0;1,2,0]
	[0,1,2;1,0,0;1,2,0]
	[0,2,0;1,0,1;1,0,1]
	[0,2,0;1,0,1;1,0,2]
	[0,2,0;1,0,2;1,0,1]
	[0,2,0;1,0,2;1,0,2]
	[0,2,1;1,0,0;1,0,1]
	[0,2,1;1,0,0;1,0,2]
	[0,2,1;1,0,1;1,0,0]
	[0,2,1;1,0,2;1,0,0]
	[0,2,2;1,0,0;1,0,1]
	[0,2,2;1,0,0;1,0,2]
	[0,2,2;1,0,1;1,0,0]
	[0,2,2;1,0,2;1,0,0]
	[0,2,0;1,0,1;1,1,0]
	[0,2,0;1,0,2;1,1,0]
	[0,2,1;1,0,0;1,1,0]
	[0,2,2;1,0,0;1,1,0]
	[0,2,0;1,0,1;1,2,0]
	[0,2,0;1,0,2;1,2,0]
	[0,2,1;1,0,0;1,2,0]
	[0,2,2;1,0,0;1,2,0]
	[0,0,1;1,0,1;2,0,1]
	[0,0,1;1,0,1;2,0,2]
	[0,0,1;1,0,2;2,0,1]
	[0,0,1;1,0,2;2,0,2]
	[0,0,2;1,0,1;2,0,1]
	[0,0,2;1,0,1;2,0,2]
	[0,0,2;1,0,2;2,0,1]
	[0,0,2;1,0,2;2,0,2]
	[0,0,0;1,0,1;2,1,1]
	[0,0,0;1,0,1;2,1,2]
	[0,0,0;1,0,2;2,1,1]
	[0,0,0;1,0,2;2,1,2]
	[0,0,1;1,0,0;2,1,1]
	[0,0,1;1,0,0;2,1,2]
	[0,0,1;1,0,1;2,1,0]
	[0,0,1;1,0,2;2,1,0]
	[0,0,2;1,0,0;2,1,1]
	[0,0,2;1,0,0;2,1,2]
	[0,0,2;1,0,1;2,1,0]
	[0,0,2;1,0,2;2,1,0]
	[0,0,0;1,0,1;2,2,1]
	[0,0,0;1,0,1;2,2,2]
	[0,0,0;1,0,2;2,2,1]
	[0,0,0;1,0,2;2,2,2]
	[0,0,1;1,0,0;2,2,1]
	[0,0,1;1,0,0;2,2,2]
	[0,0,1;1,0,1;2,2,0]
	[0,0,1;1,0,2;2,2,0]
	[0,0,2;1,0,0;2,2,1]
	[0,0,2;1,0,0;2,2,2]
	[0,0,2;1,0,1;2,2,0]
	[0,0,2;1,0,2;2,2,0]
	[0,1,0;1,0,1;2,0,1]
	[0,1,0;1,0,1;2,0,2]
	[0,1,0;1,0,2;2,0,1]
	[0,1,0;1,0,2;2,0,2]
	[0,1,1;1,0,0;2,0,1]
	[0,1,1;1,0,0;2,0,2]
	[0,1,1;1,0,1;2,0,0]
	[0,1,1;1,0,2;2,0,0]
	[0,1,2;1,0,0;2,0,1]
	[0,1,2;1,0,0;2,0,2]
	[0,1,2;1,0,1;2,0,0]
	[0,1,2;1,0,2;2,0,0]
	[0,1,0;1,0,1;2,1,0]
	[0,1,0;1,0,2;2,1,0]
	[0,1,1;1,0,0;2,1,0]
	[0,1,2;1,0,0;2,1,0]
	[0,1,0;1,0,1;2,2,0]
	[0,1,0;1,0,2;2,2,0]
	[0,1,1;1,0,0;2,2,0]
	[0,1,2;1,0,0;2,2,0]
	[0,2,0;1,0,1;2,0,1]
	[0,2,0;1,0,1;2,0,2]
	[0,2,0;1,0,2;2,0,1]
	[0,2,0;1,0,2;2,0,2]
	[0,2,1;1,0,0;2,0,1]
	[0,2,1;1,0,0;2,0,2]
	[0,2,1;1,0,1;2,0,0]
	[0,2,1;1,0,2;2,0,0]
	[0,2,2;1,0,0;2,0,1]
	[0,2,2;1,0,0;2,0,2]
	[0,2,2;1,0,1;2,0,0]
	[0,2,2;1,0,2;2,0,0]
	[0,2,0;1,0,1;2,1,0]
	[0,2,0;1,0,2;2,1,0]
	[0,2,1;1,0,0;2,1,0]
	[0,2,2;1,0,0;2,1,0]
	[0,2,0;1,0,1;2,2,0]
	[0,2,0;1,0,2;2,2,0]
	[0,2,1;1,0,0;2,2,0]
	[0,2,2;1,0,0;2,2,0]
	[0,0,1;2,0,1;0,1,1]
	[0,0,1;2,0,1;0,1,2]
	[0,0,1;2,0,2;0,1,1]
	[0,0,1;2,0,2;0,1,2]
	[0,0,2;2,0,1;0,1,1]
	[0,0,2;2,0,1;0,1,2]
	[0,0,2;2,0,2;0,1,1]
	[0,0,2;2,0,2;0,1,2]
	[0,0,1;2,0,1;0,2,1]
	[0,0,1;2,0,1;0,2,2]
	[0,0,1;2,0,2;0,2,1]
	[0,0,1;2,0,2;0,2,2]
	[0,0,2;2,0,1;0,2,1]
	[0,0,2;2,0,1;0,2,2]
	[0,0,2;2,0,2;0,2,1]
	[0,0,2;2,0,2;0,2,2]
	[0,1,1;2,0,1;0,0,1]
	[0,1,1;2,0,1;0,0,2]
	[0,1,1;2,0,2;0,0,1]
	[0,1,1;2,0,2;0,0,2]
	[0,1,2;2,0,1;0,0,1]
	[0,1,2;2,0,1;0,0,2]
	[0,1,2;2,0,2;0,0,1]
	[0,1,2;2,0,2;0,0,2]
	[0,1,0;2,0,1;0,1,1]
	[0,1,0;2,0,1;0,1,2]
	[0,1,0;2,0,2;0,1,1]
	[0,1,0;2,0,2;0,1,2]
	[0,1,1;2,0,0;0,1,1]
	[0,1,1;2,0,0;0,1,2]
	[0,1,1;2,0,1;0,1,0]
	[0,1,1;2,0,2;0,1,0]
	[0,1,2;2,0,0;0,1,1]
	[0,1,2;2,0,0;0,1,2]
	[0,1,2;2,0,1;0,1,0]
	[0,1,2;2,0,2;0,1,0]
	[0,1,0;2,0,1;0,2,1]
	[0,1,0;2,0,1;0,2,2]
	[0,1,0;2,0,2;0,2,1]
	[0,1,0;2,0,2;0,2,2]
	[0,1,1;2,0,0;0,2,1]
	[0,1,1;2,0,0;0,2,2]
	[0,1,1;2,0,1;0,2,0]
	[0,1,1;2,0,2;0,2,0]
	[0,1,2;2,0,0;0,2,1]
	[0,1,2;2,0,0;0,2,2]
	[0,1,2;2,0,1;0,2,0]
	[0,1,2;2,0,2;0,2,0]
	[0,2,1;2,0,1;0,0,1]
	[0,2,1;2,0,1;0,0,2]
	[0,2,1;2,0,2;0,0,1]
	[0,2,1;2,0,2;0,0,2]
	[0,2,2;2,0,1;0,0,1]
	[0,2,2;2,0,1;0,0,2]
	[0,2,2;2,0,2;0,0,1]
	[0,2,2;2,0,2;0,0,2]
	[0,2,0;2,0,1;0,1,1]
	[0,2,0;2,0,1;0,1,2]
	[0,2,0;2,0,2;0,1,1]
	[0,2,0;2,0,2;0,1,2]
	[0,2,1;2,0,0;0,1,1]
	[0,2,1;2,0,0;0,1,2]
	[0,2,1;2,0,1;0,1,0]
	[0,2,1;2,0,2;0,1,0]
	[0,2,2;2,0,0;0,1,1]
	[0,2,2;2,0,0;0,1,2]
	[0,2,2;2,0,1;0,1,0]
	[0,2,2;2,0,2;0,1,0]
	[0,2,0;2,0,1;0,2,1]
	[0,2,0;2,0,1;0,2,2]
	[0,2,0;2,0,2;0,2,1]
	[0,2,0;2,0,2;0,2,2]
	[0,2,1;2,0,0;0,2,1]
	[0,2,1;2,0,0;0,2,2]
	[0,2,1;2,0,1;0,2,0]
	[0,2,1;2,0,2;0,2,0]
	[0,2,2;2,0,0;0,2,1]
	[0,2,2;2,0,0;0,2,2]
	[0,2,2;2,0,1;0,2,0]
	[0,2,2;2,0,2;0,2,0]
	[0,0,1;2,0,1;1,0,1]
	[0,0,1;2,0,1;1,0,2]
	[0,0,1;2,0,2;1,0,1]
	[0,0,1;2,0,2;1,0,2]
	[0,0,2;2,0,1;1,0,1]
	[0,0,2;2,0,1;1,0,2]
	[0,0,2;2,0,2;1,0,1]
	[0,0,2;2,0,2;1,0,2]
	[0,0,0;2,0,1;1,1,1]
	[0,0,0;2,0,1;1,1,2]
	[0,0,0;2,0,2;1,1,1]
	[0,0,0;2,0,2;1,1,2]
	[0,0,1;2,0,0;1,1,1]
	[0,0,1;2,0,0;1,1,2]
	[0,0,1;2,0,1;1,1,0]
	[0,0,1;2,0,2;1,1,0]
	[0,0,2;2,0,0;1,1,1]
	[0,0,2;2,0,0;1,1,2]
	[0,0,2;2,0,1;1,1,0]
	[0,0,2;2,0,2;1,1,0]
	[0,0,0;2,0,1;1,2,1]
	[0,0,0;2,0,1;1,2,2]
	[0,0,0;2,0,2;1,2,1]
	[0,0,0;2,0,2;1,2,2]
	[0,0,1;2,0,0;1,2,1]
	[0,0,1;2,0,0;1,2,2]
	[0,0,1;2,0,1;1,2,0]
	[0,0,1;2,0,2;1,2,0]
	[0,0,2;2,0,0;1,2,1]
	[0,0,2;2,0,0;1,2,2]
	[0,0,2;2,0,1;1,2,0]
	[0,0,2;2,0,2;1,2,0]
	[0,1,0;2,0,1;1,0,1]
	[0,1,0;2,0,1;1,0,2]
	[0,1,0;2,0,2;1,0,1]
	[0,1,0;2,0,2;1,0,2]
	[0,1,1;2,0,0;1,0,1]
	[0,1,1;2,0,0;1,0,2]
	[0,1,1;2,0,1;1,0,0]
	[0,1,1;2,0,2;1,0,0]
	[0,1,2;2,0,0;1,0,1]
	[0,1,2;2,0,0;1,0,2]
	[0,1,2;2,0,1;1,0,0]
	[0,1,2;2,0,2;1,0,0]
	[0,1,0;2,0,1;1,1,0]
	[0,1,0;2,0,2;1,1,0]
	[0,1,1;2,0,0;1,1,0]
	[0,1,2;2,0,0;1,1,0]
	[0,1,0;2,0,1;1,2,0]
	[0,1,0;2,0,2;1,2,0]
	[0,1,1;2,0,0;1,2,0]
	[0,1,2;2,0,0;1,2,0]
	[0,2,0;2,0,1;1,0,1]
	[0,2,0;2,0,1;1,0,2]
	[0,2,0;2,0,2;1,0,1]
	[0,2,0;2,0,2;1,0,2]
	[0,2,1;2,0,0;1,0,1]
	[0,2,1;2,0,0;1,0,2]
	[0,2,1;2,0,1;1,0,0]
	[0,2,1;2,0,2;1,0,0]
	[0,2,2;2,0,0;1,0,1]
	[0,2,2;2,0,0;1,0,2]
	[0,2,2;2,0,1;1,0,0]
	[0,2,2;2,0,2;1,0,0]
	[0,2,0;2,0,1;1,1,0]
	[0,2,0;2,0,2;1,1,0]
	[0,2,1;2,0,0;1,1,0]
	[0,2,2;2,0,0;1,1,0]
	[0,2,0;2,0,1;1,2,0]
	[0,2,0;2,0,2;1,2,0]
	[0,2,1;2,0,0;1,2,0]
	[0,2,2;2,0,0;1,2,0]
	[0,0,1;2,0,1;2,0,1]
	[0,0,1;2,0,1;2,0,2]
	[0,0,1;2,0,2;2,0,1]
	[0,0,1;2,0,2;2,0,2]
	[0,0,2;2,0,1;2,0,1]
	[0,0,2;2,0,1;2,0,2]
	[0,0,2;2,0,2;2,0,1]
	[0,0,2;2,0,2;2,0,2]
	[0,0,0;2,0,1;2,1,1]
	[0,0,0;2,0,1;2,1,2]
	[0,0,0;2,0,2;2,1,1]
	[0,0,0;2,0,2;2,1,2]
	[0,0,1;2,0,0;2,1,1]
	[0,0,1;2,0,0;2,1,2]
	[0,0,1;2,0,1;2,1,0]
	[0,0,1;2,0,2;2,1,0]
	[0,0,2;2,0,0;2,1,1]
	[0,0,2;2,0,0;2,1,2]
	[0,0,2;2,0,1;2,1,0]
	[0,0,2;2,0,2;2,1,0]
	[0,0,0;2,0,1;2,2,1]
	[0,0,0;2,0,1;2,2,2]
	[0,0,0;2,0,2;2,2,1]
	[0,0,0;2,0,2;2,2,2]
	[0,0,1;2,0,0;2,2,1]
	[0,0,1;2,0,0;2,2,2]
	[0,0,1;2,0,1;2,2,0]
	[0,0,1;2,0,2;2,2,0]
	[0,0,2;2,0,0;2,2,1]
	[0,0,2;2,0,0;2,2,2]
	[0,0,2;2,0,1;2,2,0]
	[0,0,2;2,0,2;2,2,0]
	[0,1,0;2,0,1;2,0,1]
	[0,1,0;2,0,1;2,0,2]
	[0,1,0;2,0,2;2,0,1]
	[0,1,0;2,0,2;2,0,2]
	[0,1,1;2,0,0;2,0,1]
	[0,1,1;2,0,0;2,0,2]
	[0,1,1;2,0,1;2,0,0]
	[0,1,1;2,0,2;2,0,0]
	[0,1,2;2,0,0;2,0,1]
	[0,1,2;2,0,0;2,0,2]
	[0,1,2;2,0,1;2,0,0]
	[0,1,2;2,0,2;2,0,0]
	[0,1,0;2,0,1;2,1,0]
	[0,1,0;2,0,2;2,1,0]
	[0,1,1;2,0,0;2,1,0]
	[0,1,2;2,0,0;2,1,0]
	[0,1,0;2,0,1;2,2,0]
	[0,1,0;2,0,2;2,2,0]
	[0,1,1;2,0,0;2,2,0]
	[0,1,2;2,0,0;2,2,0]
	[0,2,0;2,0,1;2,0,1]
	[0,2,0;2,0,1;2,0,2]
	[0,2,0;2,0,2;2,0,1]
	[0,2,0;2,0,2;2,0,2]
	[0,2,1;2,0,0;2,0,1]
	[0,2,1;2,0,0;2,0,2]
	[0,2,1;2,0,1;2,0,0]
	[0,2,1;2,0,2;2,0,0]
	[0,2,2;2,0,0;2,0,1]
	[0,2,2;2,0,0;2,0,2]
	[0,2,2;2,0,1;2,0,0]
	[0,2,2;2,0,2;2,0,0]
	[0,2,0;2,0,1;2,1,0]
	[0,2,0;2,0,2;2,1,0]
	[0,2,1;2,0,0;2,1,0]
	[0,2,2;2,0,0;2,1,0]
	[0,2,0;2,0,1;2,2,0]
	[0,2,0;2,0,2;2,2,0]
	[0,2,1;2,0,0;2,2,0]
	[0,2,2;2,0,0;2,2,0]
	[1,0,1;0,0,1;0,1,1]
	[1,0,1;0,0,1;0,1,2]
	[1,0,1;0,0,2;0,1,1]
	[1,0,1;0,0,2;0,1,2]
	[1,0,2;0,0,1;0,1,1]
	[1,0,2;0,0,1;0,1,2]
	[1,0,2;0,0,2;0,1,1]
	[1,0,2;0,0,2;0,1,2]
	[1,0,1;0,0,1;0,2,1]
	[1,0,1;0,0,1;0,2,2]
	[1,0,1;0,0,2;0,2,1]
	[1,0,1;0,0,2;0,2,2]
	[1,0,2;0,0,1;0,2,1]
	[1,0,2;0,0,1;0,2,2]
	[1,0,2;0,0,2;0,2,1]
	[1,0,2;0,0,2;0,2,2]
	[1,1,1;0,0,1;0,0,1]
	[1,1,1;0,0,1;0,0,2]
	[1,1,1;0,0,2;0,0,1]
	[1,1,1;0,0,2;0,0,2]
	[1,1,2;0,0,1;0,0,1]
	[1,1,2;0,0,1;0,0,2]
	[1,1,2;0,0,2;0,0,1]
	[1,1,2;0,0,2;0,0,2]
	[1,1,0;0,0,1;0,1,1]
	[1,1,0;0,0,1;0,1,2]
	[1,1,0;0,0,2;0,1,1]
	[1,1,0;0,0,2;0,1,2]
	[1,1,1;0,0,1;0,1,0]
	[1,1,1;0,0,2;0,1,0]
	[1,1,2;0,0,1;0,1,0]
	[1,1,2;0,0,2;0,1,0]
	[1,1,0;0,0,1;0,2,1]
	[1,1,0;0,0,1;0,2,2]
	[1,1,0;0,0,2;0,2,1]
	[1,1,0;0,0,2;0,2,2]
	[1,1,1;0,0,1;0,2,0]
	[1,1,1;0,0,2;0,2,0]
	[1,1,2;0,0,1;0,2,0]
	[1,1,2;0,0,2;0,2,0]
	[1,2,1;0,0,1;0,0,1]
	[1,2,1;0,0,1;0,0,2]
	[1,2,1;0,0,2;0,0,1]
	[1,2,1;0,0,2;0,0,2]
	[1,2,2;0,0,1;0,0,1]
	[1,2,2;0,0,1;0,0,2]
	[1,2,2;0,0,2;0,0,1]
	[1,2,2;0,0,2;0,0,2]
	[1,2,0;0,0,1;0,1,1]
	[1,2,0;0,0,1;0,1,2]
	[1,2,0;0,0,2;0,1,1]
	[1,2,0;0,0,2;0,1,2]
	[1,2,1;0,0,1;0,1,0]
	[1,2,1;0,0,2;0,1,0]
	[1,2,2;0,0,1;0,1,0]
	[1,2,2;0,0,2;0,1,0]
	[1,2,0;0,0,1;0,2,1]
	[1,2,0;0,0,1;0,2,2]
	[1,2,0;0,0,2;0,2,1]
	[1,2,0;0,0,2;0,2,2]
	[1,2,1;0,0,1;0,2,0]
	[1,2,1;0,0,2;0,2,0]
	[1,2,2;0,0,1;0,2,0]
	[1,2,2;0,0,2;0,2,0]
	[1,0,1;0,0,1;1,0,1]
	[1,0,1;0,0,1;1,0,2]
	[1,0,1;0,0,2;1,0,1]
	[1,0,1;0,0,2;1,0,2]
	[1,0,2;0,0,1;1,0,1]
	[1,0,2;0,0,1;1,0,2]
	[1,0,2;0,0,2;1,0,1]
	[1,0,2;0,0,2;1,0,2]
	[1,0,0;0,0,1;1,1,1]
	[1,0,0;0,0,1;1,1,2]
	[1,0,0;0,0,2;1,1,1]
	[1,0,0;0,0,2;1,1,2]
	[1,0,1;0,0,1;1,1,0]
	[1,0,1;0,0,2;1,1,0]
	[1,0,2;0,0,1;1,1,0]
	[1,0,2;0,0,2;1,1,0]
	[1,0,0;0,0,1;1,2,1]
	[1,0,0;0,0,1;1,2,2]
	[1,0,0;0,0,2;1,2,1]
	[1,0,0;0,0,2;1,2,2]
	[1,0,1;0,0,1;1,2,0]
	[1,0,1;0,0,2;1,2,0]
	[1,0,2;0,0,1;1,2,0]
	[1,0,2;0,0,2;1,2,0]
	[1,1,0;0,0,1;1,0,1]
	[1,1,0;0,0,1;1,0,2]
	[1,1,0;0,0,2;1,0,1]
	[1,1,0;0,0,2;1,0,2]
	[1,1,1;0,0,1;1,0,0]
	[1,1,1;0,0,2;1,0,0]
	[1,1,2;0,0,1;1,0,0]
	[1,1,2;0,0,2;1,0,0]
	[1,1,0;0,0,1;1,1,0]
	[1,1,0;0,0,2;1,1,0]
	[1,1,0;0,0,1;1,2,0]
	[1,1,0;0,0,2;1,2,0]
	[1,2,0;0,0,1;1,0,1]
	[1,2,0;0,0,1;1,0,2]
	[1,2,0;0,0,2;1,0,1]
	[1,2,0;0,0,2;1,0,2]
	[1,2,1;0,0,1;1,0,0]
	[1,2,1;0,0,2;1,0,0]
	[1,2,2;0,0,1;1,0,0]
	[1,2,2;0,0,2;1,0,0]
	[1,2,0;0,0,1;1,1,0]
	[1,2,0;0,0,2;1,1,0]
	[1,2,0;0,0,1;1,2,0]
	[1,2,0;0,0,2;1,2,0]
	[1,0,1;0,0,1;2,0,1]
	[1,0,1;0,0,1;2,0,2]
	[1,0,1;0,0,2;2,0,1]
	[1,0,1;0,0,2;2,0,2]
	[1,0,2;0,0,1;2,0,1]
	[1,0,2;0,0,1;2,0,2]
	[1,0,2;0,0,2;2,0,1]
	[1,0,2;0,0,2;2,0,2]
	[1,0,0;0,0,1;2,1,1]
	[1,0,0;0,0,1;2,1,2]
	[1,0,0;0,0,2;2,1,1]
	[1,0,0;0,0,2;2,1,2]
	[1,0,1;0,0,1;2,1,0]
	[1,0,1;0,0,2;2,1,0]
	[1,0,2;0,0,1;2,1,0]
	[1,0,2;0,0,2;2,1,0]
	[1,0,0;0,0,1;2,2,1]
	[1,0,0;0,0,1;2,2,2]
	[1,0,0;0,0,2;2,2,1]
	[1,0,0;0,0,2;2,2,2]
	[1,0,1;0,0,1;2,2,0]
	[1,0,1;0,0,2;2,2,0]
	[1,0,2;0,0,1;2,2,0]
	[1,0,2;0,0,2;2,2,0]
	[1,1,0;0,0,1;2,0,1]
	[1,1,0;0,0,1;2,0,2]
	[1,1,0;0,0,2;2,0,1]
	[1,1,0;0,0,2;2,0,2]
	[1,1,1;0,0,1;2,0,0]
	[1,1,1;0,0,2;2,0,0]
	[1,1,2;0,0,1;2,0,0]
	[1,1,2;0,0,2;2,0,0]
	[1,1,0;0,0,1;2,1,0]
	[1,1,0;0,0,2;2,1,0]
	[1,1,0;0,0,1;2,2,0]
	[1,1,0;0,0,2;2,2,0]
	[1,2,0;0,0,1;2,0,1]
	[1,2,0;0,0,1;2,0,2]
	[1,2,0;0,0,2;2,0,1]
	[1,2,0;0,0,2;2,0,2]
	[1,2,1;0,0,1;2,0,0]
	[1,2,1;0,0,2;2,0,0]
	[1,2,2;0,0,1;2,0,0]
	[1,2,2;0,0,2;2,0,0]
	[1,2,0;0,0,1;2,1,0]
	[1,2,0;0,0,2;2,1,0]
	[1,2,0;0,0,1;2,2,0]
	[1,2,0;0,0,2;2,2,0]
	[1,0,1;1,0,1;0,0,1]
	[1,0,1;1,0,1;0,0,2]
	[1,0,1;1,0,2;0,0,1]
	[1,0,1;1,0,2;0,0,2]
	[1,0,2;1,0,1;0,0,1]
	[1,0,2;1,0,1;0,0,2]
	[1,0,2;1,0,2;0,0,1]
	[1,0,2;1,0,2;0,0,2]
	[1,0,0;1,0,1;0,1,1]
	[1,0,0;1,0,1;0,1,2]
	[1,0,0;1,0,2;0,1,1]
	[1,0,0;1,0,2;0,1,2]
	[1,0,1;1,0,0;0,1,1]
	[1,0,1;1,0,0;0,1,2]
	[1,0,1;1,0,1;0,1,0]
	[1,0,1;1,0,2;0,1,0]
	[1,0,2;1,0,0;0,1,1]
	[1,0,2;1,0,0;0,1,2]
	[1,0,2;1,0,1;0,1,0]
	[1,0,2;1,0,2;0,1,0]
	[1,0,0;1,0,1;0,2,1]
	[1,0,0;1,0,1;0,2,2]
	[1,0,0;1,0,2;0,2,1]
	[1,0,0;1,0,2;0,2,2]
	[1,0,1;1,0,0;0,2,1]
	[1,0,1;1,0,0;0,2,2]
	[1,0,1;1,0,1;0,2,0]
	[1,0,1;1,0,2;0,2,0]
	[1,0,2;1,0,0;0,2,1]
	[1,0,2;1,0,0;0,2,2]
	[1,0,2;1,0,1;0,2,0]
	[1,0,2;1,0,2;0,2,0]
	[1,1,0;1,0,1;0,0,1]
	[1,1,0;1,0,1;0,0,2]
	[1,1,0;1,0,2;0,0,1]
	[1,1,0;1,0,2;0,0,2]
	[1,1,1;1,0,0;0,0,1]
	[1,1,1;1,0,0;0,0,2]
	[1,1,1;1,0,1;0,0,0]
	[1,1,1;1,0,2;0,0,0]
	[1,1,2;1,0,0;0,0,1]
	[1,1,2;1,0,0;0,0,2]
	[1,1,2;1,0,1;0,0,0]
	[1,1,2;1,0,2;0,0,0]
	[1,1,0;1,0,1;0,1,0]
	[1,1,0;1,0,2;0,1,0]
	[1,1,1;1,0,0;0,1,0]
	[1,1,2;1,0,0;0,1,0]
	[1,1,0;1,0,1;0,2,0]
	[1,1,0;1,0,2;0,2,0]
	[1,1,1;1,0,0;0,2,0]
	[1,1,2;1,0,0;0,2,0]
	[1,2,0;1,0,1;0,0,1]
	[1,2,0;1,0,1;0,0,2]
	[1,2,0;1,0,2;0,0,1]
	[1,2,0;1,0,2;0,0,2]
	[1,2,1;1,0,0;0,0,1]
	[1,2,1;1,0,0;0,0,2]
	[1,2,1;1,0,1;0,0,0]
	[1,2,1;1,0,2;0,0,0]
	[1,2,2;1,0,0;0,0,1]
	[1,2,2;1,0,0;0,0,2]
	[1,2,2;1,0,1;0,0,0]
	[1,2,2;1,0,2;0,0,0]
	[1,2,0;1,0,1;0,1,0]
	[1,2,0;1,0,2;0,1,0]
	[1,2,1;1,0,0;0,1,0]
	[1,2,2;1,0,0;0,1,0]
	[1,2,0;1,0,1;0,2,0]
	[1,2,0;1,0,2;0,2,0]
	[1,2,1;1,0,0;0,2,0]
	[1,2,2;1,0,0;0,2,0]
	[1,0,0;1,0,1;1,0,1]
	[1,0,0;1,0,1;1,0,2]
	[1,0,0;1,0,2;1,0,1]
	[1,0,0;1,0,2;1,0,2]
	[1,0,1;1,0,0;1,0,1]
	[1,0,1;1,0,0;1,0,2]
	[1,0,1;1,0,1;1,0,0]
	[1,0,1;1,0,2;1,0,0]
	[1,0,2;1,0,0;1,0,1]
	[1,0,2;1,0,0;1,0,2]
	[1,0,2;1,0,1;1,0,0]
	[1,0,2;1,0,2;1,0,0]
	[1,0,0;1,0,1;1,1,0]
	[1,0,0;1,0,2;1,1,0]
	[1,0,1;1,0,0;1,1,0]
	[1,0,2;1,0,0;1,1,0]
	[1,0,0;1,0,1;1,2,0]
	[1,0,0;1,0,2;1,2,0]
	[1,0,1;1,0,0;1,2,0]
	[1,0,2;1,0,0;1,2,0]
	[1,1,0;1,0,1;1,0,0]
	[1,1,0;1,0,2;1,0,0]
	[1,1,1;1,0,0;1,0,0]
	[1,1,2;1,0,0;1,0,0]
	[1,2,0;1,0,1;1,0,0]
	[1,2,0;1,0,2;1,0,0]
	[1,2,1;1,0,0;1,0,0]
	[1,2,2;1,0,0;1,0,0]
	[1,0,0;1,0,1;2,0,1]
	[1,0,0;1,0,1;2,0,2]
	[1,0,0;1,0,2;2,0,1]
	[1,0,0;1,0,2;2,0,2]
	[1,0,1;1,0,0;2,0,1]
	[1,0,1;1,0,0;2,0,2]
	[1,0,1;1,0,1;2,0,0]
	[1,0,1;1,0,2;2,0,0]
	[1,0,2;1,0,0;2,0,1]
	[1,0,2;1,0,0;2,0,2]
	[1,0,2;1,0,1;2,0,0]
	[1,0,2;1,0,2;2,0,0]
	[1,0,0;1,0,1;2,1,0]
	[1,0,0;1,0,2;2,1,0]
	[1,0,1;1,0,0;2,1,0]
	[1,0,2;1,0,0;2,1,0]
	[1,0,0;1,0,1;2,2,0]
	[1,0,0;1,0,2;2,2,0]
	[1,0,1;1,0,0;2,2,0]
	[1,0,2;1,0,0;2,2,0]
	[1,1,0;1,0,1;2,0,0]
	[1,1,0;1,0,2;2,0,0]
	[1,1,1;1,0,0;2,0,0]
	[1,1,2;1,0,0;2,0,0]
	[1,2,0;1,0,1;2,0,0]
	[1,2,0;1,0,2;2,0,0]
	[1,2,1;1,0,0;2,0,0]
	[1,2,2;1,0,0;2,0,0]
	[1,0,1;2,0,1;0,0,1]
	[1,0,1;2,0,1;0,0,2]
	[1,0,1;2,0,2;0,0,1]
	[1,0,1;2,0,2;0,0,2]
	[1,0,2;2,0,1;0,0,1]
	[1,0,2;2,0,1;0,0,2]
	[1,0,2;2,0,2;0,0,1]
	[1,0,2;2,0,2;0,0,2]
	[1,0,0;2,0,1;0,1,1]
	[1,0,0;2,0,1;0,1,2]
	[1,0,0;2,0,2;0,1,1]
	[1,0,0;2,0,2;0,1,2]
	[1,0,1;2,0,0;0,1,1]
	[1,0,1;2,0,0;0,1,2]
	[1,0,1;2,0,1;0,1,0]
	[1,0,1;2,0,2;0,1,0]
	[1,0,2;2,0,0;0,1,1]
	[1,0,2;2,0,0;0,1,2]
	[1,0,2;2,0,1;0,1,0]
	[1,0,2;2,0,2;0,1,0]
	[1,0,0;2,0,1;0,2,1]
	[1,0,0;2,0,1;0,2,2]
	[1,0,0;2,0,2;0,2,1]
	[1,0,0;2,0,2;0,2,2]
	[1,0,1;2,0,0;0,2,1]
	[1,0,1;2,0,0;0,2,2]
	[1,0,1;2,0,1;0,2,0]
	[1,0,1;2,0,2;0,2,0]
	[1,0,2;2,0,0;0,2,1]
	[1,0,2;2,0,0;0,2,2]
	[1,0,2;2,0,1;0,2,0]
	[1,0,2;2,0,2;0,2,0]
	[1,1,0;2,0,1;0,0,1]
	[1,1,0;2,0,1;0,0,2]
	[1,1,0;2,0,2;0,0,1]
	[1,1,0;2,0,2;0,0,2]
	[1,1,1;2,0,0;0,0,1]
	[1,1,1;2,0,0;0,0,2]
	[1,1,1;2,0,1;0,0,0]
	[1,1,1;2,0,2;0,0,0]
	[1,1,2;2,0,0;0,0,1]
	[1,1,2;2,0,0;0,0,2]
	[1,1,2;2,0,1;0,0,0]
	[1,1,2;2,0,2;0,0,0]
	[1,1,0;2,0,1;0,1,0]
	[1,1,0;2,0,2;0,1,0]
	[1,1,1;2,0,0;0,1,0]
	[1,1,2;2,0,0;0,1,0]
	[1,1,0;2,0,1;0,2,0]
	[1,1,0;2,0,2;0,2,0]
	[1,1,1;2,0,0;0,2,0]
	[1,1,2;2,0,0;0,2,0]
	[1,2,0;2,0,1;0,0,1]
	[1,2,0;2,0,1;0,0,2]
	[1,2,0;2,0,2;0,0,1]
	[1,2,0;2,0,2;0,0,2]
	[1,2,1;2,0,0;0,0,1]
	[1,2,1;2,0,0;0,0,2]
	[1,2,1;2,0,1;0,0,0]
	[1,2,1;2,0,2;0,0,0]
	[1,2,2;2,0,0;0,0,1]
	[1,2,2;2,0,0;0,0,2]
	[1,2,2;2,0,1;0,0,0]
	[1,2,2;2,0,2;0,0,0]
	[1,2,0;2,0,1;0,1,0]
	[1,2,0;2,0,2;0,1,0]
	[1,2,1;2,0,0;0,1,0]
	[1,2,2;2,0,0;0,1,0]
	[1,2,0;2,0,1;0,2,0]
	[1,2,0;2,0,2;0,2,0]
	[1,2,1;2,0,0;0,2,0]
	[1,2,2;2,0,0;0,2,0]
	[1,0,0;2,0,1;1,0,1]
	[1,0,0;2,0,1;1,0,2]
	[1,0,0;2,0,2;1,0,1]
	[1,0,0;2,0,2;1,0,2]
	[1,0,1;2,0,0;1,0,1]
	[1,0,1;2,0,0;1,0,2]
	[1,0,1;2,0,1;1,0,0]
	[1,0,1;2,0,2;1,0,0]
	[1,0,2;2,0,0;1,0,1]
	[1,0,2;2,0,0;1,0,2]
	[1,0,2;2,0,1;1,0,0]
	[1,0,2;2,0,2;1,0,0]
	[1,0,0;2,0,1;1,1,0]
	[1,0,0;2,0,2;1,1,0]
	[1,0,1;2,0,0;1,1,0]
	[1,0,2;2,0,0;1,1,0]
	[1,0,0;2,0,1;1,2,0]
	[1,0,0;2,0,2;1,2,0]
	[1,0,1;2,0,0;1,2,0]
	[1,0,2;2,0,0;1,2,0]
	[1,1,0;2,0,1;1,0,0]
	[1,1,0;2,0,2;1,0,0]
	[1,1,1;2,0,0;1,0,0]
	[1,1,2;2,0,0;1,0,0]
	[1,2,0;2,0,1;1,0,0]
	[1,2,0;2,0,2;1,0,0]
	[1,2,1;2,0,0;1,0,0]
	[1,2,2;2,0,0;1,0,0]
	[1,0,0;2,0,1;2,0,1]
	[1,0,0;2,0,1;2,0,2]
	[1,0,0;2,0,2;2,0,1]
	[1,0,0;2,0,2;2,0,2]
	[1,0,1;2,0,0;2,0,1]
	[1,0,1;2,0,0;2,0,2]
	[1,0,1;2,0,1;2,0,0]
	[1,0,1;2,0,2;2,0,0]
	[1,0,2;2,0,0;2,0,1]
	[1,0,2;2,0,0;2,0,2]
	[1,0,2;2,0,1;2,0,0]
	[1,0,2;2,0,2;2,0,0]
	[1,0,0;2,0,1;2,1,0]
	[1,0,0;2,0,2;2,1,0]
	[1,0,1;2,0,0;2,1,0]
	[1,0,2;2,0,0;2,1,0]
	[1,0,0;2,0,1;2,2,0]
	[1,0,0;2,0,2;2,2,0]
	[1,0,1;2,0,0;2,2,0]
	[1,0,2;2,0,0;2,2,0]
	[1,1,0;2,0,1;2,0,0]
	[1,1,0;2,0,2;2,0,0]
	[1,1,1;2,0,0;2,0,0]
	[1,1,2;2,0,0;2,0,0]
	[1,2,0;2,0,1;2,0,0]
	[1,2,0;2,0,2;2,0,0]
	[1,2,1;2,0,0;2,0,0]
	[1,2,2;2,0,0;2,0,0]
	[2,0,1;0,0,1;0,1,1]
	[2,0,1;0,0,1;0,1,2]
	[2,0,1;0,0,2;0,1,1]
	[2,0,1;0,0,2;0,1,2]
	[2,0,2;0,0,1;0,1,1]
	[2,0,2;0,0,1;0,1,2]
	[2,0,2;0,0,2;0,1,1]
	[2,0,2;0,0,2;0,1,2]
	[2,0,1;0,0,1;0,2,1]
	[2,0,1;0,0,1;0,2,2]
	[2,0,1;0,0,2;0,2,1]
	[2,0,1;0,0,2;0,2,2]
	[2,0,2;0,0,1;0,2,1]
[truncated: 3,347 more rows]
